# Supplementary material for: Optimizing maize germination forecasts with random forest and data fusion techniques
Source: PeerJ Comput Sci. 2024 Nov 28;10:e2468. doi: 10.7717/peerj-cs.2468 (PMC11623106; doi:10.7717/peerj-cs.2468)
Supplement: Supplemental Information 2 [file peerj-cs-10-2468-s002.csv]

LabID	SiteName	SiteID	Country	Province	Age	Error	Taxa	Material	Condition	d13C	Method	Source
Beta-201368	Albert Porter pueblo	5MT123	USA	Colorado	800	60	Zea mays charred	SEEDS	NA	-11	RADIOMETRIC	p3k14c
Beta-201370	Albert Porter pueblo	5MT123	USA	Colorado	880	40	Zea mays charred	SEEDS	NA	-24.5	AMS	p3k14c
AA-10373	Alvey Site	42Ka0172	USA	Utah	1735	50	Zea mays	Zea Mays	NA	-10	NA	p3k14c
AA-10374	Alvey Site	42Ka0172	USA	Utah	1755	50	Zea mays	Zea Mays	NA	-10	NA	p3k14c
AA-10375	Alvey Site	42Ka0172	USA	Utah	1830	50	Zea mays	Zea Mays	NA	-10	NA	p3k14c
Beta-34942	Alvey Site	42Ka0172	USA	Utah	1690	80	Zea mays	Zea Mays	NA	-11.1	NA	p3k14c
Beta-34943	Alvey Site	42Ka0172	USA	Utah	970	100	Zea mays	Zea Mays	NA	-10.6	NA	p3k14c
Beta-34944	Alvey Site	42Ka0172	USA	Utah	2260	90	Zea mays	Zea Mays	NA	-10.8	NA	p3k14c
Beta-353659	Ant Bite	42Ws1147	USA	Utah	860	30	Zea mays	Maize	NA	-10.4	AMS	p3k14c
Beta-353661	Ant Bite	42Ws1147	USA	Utah	960	30	Zea mays	Zea Mays	NA	-9.1	AMS	p3k14c
Beta-362329	Antechamber Site	42Ka6163	USA	Utah	1550	30	Zea mays	Zea Mays	NA	-9.2	AMS	p3k14c
Beta-362330	Antechamber Site	42Ka6163	USA	Utah	1450	30	Zea mays	Zea Mays	NA	-8.7	AMS	p3k14c
Beta-417357	Antechamber Site	42Ka6163	USA	Utah	1740	30	Zea mays	Zea Mays	NA	-11	AMS	p3k14c
Beta-62915	Aquiles Serdan		Mexico	Chiapas	3145	55	Zea mays	kernel	charred	NA	AMS	p3k14c
Beta-62918	Aquiles Serdan		Mexico	Chiapas	3100	55	Zea mays	kernel	charred	NA	AMS	p3k14c
Beta-62920	Aquiles Serdan		Mexico	Chiapas	3000	55	Zea mays	kernel	charred	NA	AMS	p3k14c
Beta-189340	Arrowhead Hill	42Ga5169	USA	Utah	1160	60	Zea mays	Zea Mays	NA	-10.6	AMS	p3k14c
Beta-194031	Arrowhead Hill	42Ga5169	USA	Utah	1420	40	Zea mays	Zea Mays	NA	-10.4	AMS	p3k14c
Beta-194032	Arrowhead Hill	42Ga5169	USA	Utah	1100	40	Zea mays	Zea Mays	NA	-10.9	AMS	p3k14c
Beta-255666	Arrowhead Hill	42Ga5169	USA	Utah	1290	40	Zea mays	Zea Mays	NA	-10.8	AMS	p3k14c
Beta-117940	Arroyo Site	42Ka3976	USA	Utah	800	30	Zea mays	Zea Mays	NA	-10	AMS	p3k14c
Beta-117941	Arroyo Site	42Ka3976	USA	Utah	850	30	Zea mays	Zea Mays	NA	-9.2	AMS	p3k14c
Beta-292892	Aspen Shelter	42Sv1365	USA	Utah	950	30	Zea mays	Zea Mays	NA	NA	NA	p3k14c
Beta-140383	Backhoe Village	42Sv0662	USA	Utah	820	50	Zea mays	Zea Mays	NA	NA	NA	p3k14c
Beta-282092	Backhoe Village	42Sv0662	USA	Utah	960	40	Zea mays	Zea Mays	NA	-22.6	AMS	p3k14c
Beta-168968	Backyard Alcove	42Ga5171	USA	Utah	1000	40	Zea mays	Zea Mays	NA	-9.2	AMS	p3k14c
Beta-11703	Backyard Village	42Sv0002	USA	Utah	920	60	Zea mays	Zea mays	NA	NA	NA	CARD
Beta-210474	Barnson Site	42Ga5168	USA	Utah	1240	40	Zea mays	Zea Mays	NA	-11	AMS	p3k14c
Beta-255665	Barnson Site	42Ga5168	USA	Utah	1200	40	Zea mays	Zea Mays	NA	-10.8	AMS	p3k14c
Beta-124185	Basket Alcove	42Wn2258	USA	Utah	1500	60	Zea mays	Zea Mays	NA	-10.3	NA	p3k14c
A-2791	Bat Cave		USA	New Mexico	2340	420	Zea mays	cupule	uncharred	NA	AMS	Wills 1988
A-4166	Bat Cave		USA	New Mexico	2780	90	Zea mays	maize cupule	NA	NA	NA	p3k14c
A-4167	Bat Cave		USA	New Mexico	3010	150	Zea mays	cupule	uncharred	NA	AMS	p3k14c
A-4183	Bat Cave		USA	New Mexico	2460	220	Zea mays	maize kernel	uncharred	NA	AMS	Wills 1988
A-4185	Bat Cave		USA	New Mexico	2690	90	Zea mays	maize cupule	NA	NA	NA	p3k14c
A-4187	Bat Cave		USA	New Mexico	3740	70	Zea mays	Maize	uncharred	NA	AMS	p3k14c
A-4188	Bat Cave		USA	New Mexico	3120	70	Zea mays	Maize	uncharred	NA	AMS	p3k14c
A-4189	Bat Cave		USA	New Mexico	3060	110	Zea mays	maize cupule	NA	NA	NA	p3k14c
AA-679	Bat Cave		USA	New Mexico	2420	170	Zea mays	kernel	uncharred	NA	AMS	p3k14c
Beta-198927	Bat Cave		USA	New Mexico	3180	40	Zea mays	uncharred maize cob	NA	NA	AMS	da Fonseca et al. 2015
Beta-377201	Bear River 3	42Bo0098	USA	Utah	940	30	Zea mays	Zea Mays	NA	-9.2	NA	p3k14c
Beta-134612	Bear Tracks	42Ga4536	USA	Utah	1760	80	Zea mays	Zea Mays	NA	-10	NA	p3k14c
AA-4174	Bechan Cave	42Ka2546	USA	Utah	1240	180	Zea mays	Zea Mays	NA	NA	TAMS	p3k14c
Beta-97794	Bent Oak Shelter		USA	Utah	840	60	Zea mays	stalk	NA	-12.6	NA	p3k14c
Beta-107648	Birch Creek Shelter	42Ga4158	USA	Utah	1240	80	Zea mays	Zea Mays	NA	-8.7	NA	p3k14c
M-286	Blue Mountain Site A:10:7	5MF379	USA	Utah	800	100	Zea mays	maize	NA	NA	NA	CARD
Beta-95273	Boomerang Shelter		USA	Utah	1610	60	Zea mays	cob	NA	-10.4	NA	p3k14c
Beta-95274	Boomerang Shelter		USA	Utah	1750	60	Zea mays	cob	NA	-9.8	NA	p3k14c
Beta-95275	Boomerang Shelter		USA	Utah	2090	70	Zea mays	cob	NA	-9.6	NA	p3k14c
Beta-95276	Boomerang Shelter		USA	Utah	1810	60	Zea mays	cob	NA	-10.8	NA	p3k14c
Beta-97796	Boomerang Shelter		USA	Utah	1820	70	Zea mays	cob	NA	-9.4	NA	p3k14c
Beta-190587	Bootleg No. 2	42Da1382	USA	Utah	820	40	Zea mays	Zea Mays	NA	NA	AMS	CARD
Beta-284779	Bradshaw Mounds	42Be0000	USA	Utah	960	40	Zea mays	Maize	NA	-9.6	NA	p3k14c
UCIAMS-198899	Burnt House Village	42Un0279	USA	Utah	1125	15	Zea mays	Zea Mays	NA	NA	AMS	CARD
Beta-361242	Caldwell Village	42Un0095	USA	Utah	940	30	Zea mays	Maize	NA	-10.7	NA	p3k14c
Beta-361243	Caldwell Village	42Un0095	USA	Utah	870	30	Zea mays	Maize	NA	-9.7	NA	p3k14c
Beta-361244	Caldwell Village	42Un0095	USA	Utah	890	30	Zea mays	Maize	NA	-10.4	NA	p3k14c
Beta-104596	Cave DuPont		USA	Utah	1740	40	Zea mays	kernel	NA	-9.7	NA	p3k14c
Beta-104597	Cave DuPont		USA	Utah	1770	40	Zea mays	kernel	NA	-9.4	NA	p3k14c
NSRL-10593	Cerro Juanaquena		Mexico	Chihuahua	3080	70	Zea mays	Maize	NA	NA	AMS	p3k14c
NSRL-10594	Cerro Juanaquena		Mexico	Chihuahua	2190	35	Zea mays	Maize	NA	NA	AMS	p3k14c
NSRL-10595	Cerro Juanaquena		Mexico	Chihuahua	3050	45	Zea mays	Maize	NA	NA	AMS	p3k14c
NSRL-10596	Cerro Juanaquena		Mexico	Chihuahua	2960	45	Zea mays	Maize	NA	NA	AMS	p3k14c
NSRL-10597	Cerro Juanaquena		Mexico	Chihuahua	3080	40	Zea mays	Maize	NA	NA	AMS	p3k14c
NSRL-10598	Cerro Juanaquena		Mexico	Chihuahua	3040	80	Zea mays	Maize	NA	NA	AMS	p3k14c
NSRL-10599	Cerro Juanaquena		Mexico	Chihuahua	3060	40	Zea mays	Maize	NA	NA	AMS	p3k14c
NSRL-10600	Cerro Juanaquena		Mexico	Chihuahua	3010	65	Zea mays	Maize	NA	NA	AMS	p3k14c
NSRL-10861	Cerro Juanaquena		Mexico	Chihuahua	2140	40	Zea mays	Maize	NA	NA	AMS	p3k14c
NSRL-10862	Cerro Juanaquena		Mexico	Chihuahua	2870	50	Zea mays	Maize	NA	NA	AMS	p3k14c
NSRL-11430	Cerro Juanaquena		Mexico	Chihuahua	2940	75	Zea mays	Maize	NA	NA	AMS	p3k14c
NSRL-12482	Cerro Juanaquena		Mexico	Chihuahua	2300	60	Zea mays	Maize	NA	NA	AMS	p3k14c
NSRL-12484	Cerro Juanaquena		Mexico	Chihuahua	3130	55	Zea mays	maize	charred	NA	AMS	p3k14c
NSRL-12485	Cerro Juanaquena		Mexico	Chihuahua	3050	35	Zea mays	Maize	NA	NA	AMS	p3k14c
NSRL-3983	Cerro Juanaquena		Mexico	Chihuahua	2980	50	Zea mays	maize cob	NA	-12.2	AMS	p3k14c
NSRL-3986	Cerro Juanaquena		Mexico	Chihuahua	2890	50	Zea mays	maize cob	NA	-9.9	AMS	p3k14c
NSRL-3995	Cerro Juanaquena		Mexico	Chihuahua	2930	50	Zea mays	17 maize cupules	NA	-9.3	AMS	p3k14c
NSRL-10591	Cerro los Torres		Mexico	Chihuahua	2920	55	Zea mays	maize cupule	NA	NA	AMS	p3k14c
NSRL-10592	Cerro Vidal		Mexico	Chihuahua	2100	40	Zea mays	maize cupule	NA	NA	AMS	p3k14c
NSRL-10712	Cerro Vidal		Mexico	Chihuahua	2340	55	Zea mays	maize cupule	NA	NA	AMS	p3k14c
Beta-84646	Chama Alcove		USA	New Mexico	1630	70	Zea mays	cob	uncharred	NA	AMS	p3k14c
Beta-84648	Chama Alcove		USA	New Mexico	1840	50	Zea mays	cob	uncharred	-10.9	AMS	p3k14c
AA-4808	Charleston	AZ EE:8:11	USA	Arizona	2365	75	Zea mays	Maize	NA	NA	AMS	p3k14c
AA-4809	Charleston	AZ EE:8:11	USA	Arizona	2565	75	Zea mays	Maize	NA	NA	AMS	p3k14c
Beta-62919	Chilo	MZ-17	Mexico	Chiapas	3080	50	Zea mays	kernel	charred	NA	AMS	p3k14c
Beta-202725	Clark	AZ CC:8:16	USA	New Mexico	2570	40	Zea mays	Zea Mays cob	NA	-11.5	AMS	p3k14c
Beta-202727	Clark	AZ CC:8:16	USA	New Mexico	2340	40	Zea mays	Zea mays cupule	NA	-10.7	AMS	p3k14c
Beta-202729	Clark	AZ CC:8:16	USA	New Mexico	2190	40	Zea mays	Zea mays cupule	NA	-10.6	AMS	p3k14c
Beta-202731	Clark	AZ CC:8:16	USA	New Mexico	2070	40	Zea mays	Zea mays cupule	NA	-11.1	AMS	p3k14c
AA-6636	Clearwater	AZ BB:13:6	USA	Arizona	2390	65	Zea mays	Maize	charred	-10.6	AMS	p3k14c
AA-6637	Clearwater	AZ BB:13:6	USA	Arizona	2395	60	Zea mays	Maize	charred	-9.9	AMS	p3k14c
AA-6638	Clearwater	AZ BB:13:6	USA	Arizona	2450	75	Zea mays	Maize	charred	-16.9	AMS	p3k14c
AA-6639	Clearwater	AZ BB:13:6	USA	Arizona	2360	60	Zea mays	Zea mays cupule, charred (ID verified by Diehl)	NA	-22.5	AMS	p3k14c
Beta-160379	Clearwater	AZ BB:13:6	USA	Arizona	2470	40	Zea mays	Maize	charred	-9.2	AMS	p3k14c
Beta-160381	Clearwater	AZ BB:13:6	USA	Arizona	3650	40	Zea mays	kernel	charred	-10.4	AMS	p3k14c
Beta-175842	Clearwater	AZ BB:13:6	USA	Arizona	3690	40	Zea mays	kernel	charred	-10.9	AMS	p3k14c
Beta-190710	Clearwater	AZ BB:13:6	USA	Arizona	1650	40	Zea mays	Maize	charred	-10.5	AMS	p3k14c
Beta-190717	Clearwater	AZ BB:13:6	USA	Arizona	2010	40	Zea mays	Maize	charred	-11.4	AMS	p3k14c
Beta-193146	Clearwater	AZ BB:13:6	USA	Arizona	1760	40	Zea mays	Maize	charred	-11.7	AMS	p3k14c
Beta-193148	Clearwater	AZ BB:13:6	USA	Arizona	2530	50	Zea mays	Maize	charred	-9.9	AMS	p3k14c
Beta-193149	Clearwater	AZ BB:13:6	USA	Arizona	2500	50	Zea mays	Maize	charred	-10.6	AMS	p3k14c
Beta-193151	Clearwater	AZ BB:13:6	USA	Arizona	2620	40	Zea mays	Maize	charred	-10.5	AMS	p3k14c
Beta-193152	Clearwater	AZ BB:13:6	USA	Arizona	2430	50	Zea mays	Maize	charred	-10.9	AMS	p3k14c
Beta-242211	Clearwater	AZ BB:13:6	USA	Arizona	3720	40	Zea mays	kernel	charred	-9.1	AMS	p3k14c
Beta-85405	Clearwater	AZ BB:13:6	USA	Arizona	2520	40	Zea mays	Maize	charred	-10.5	AMS	p3k14c
Beta-90225	Clearwater	AZ BB:13:6	USA	Arizona	2580	60	Zea mays	Maize	charred	-8.7	AMS	p3k14c
Beta-90226	Clearwater	AZ BB:13:6	USA	Arizona	2500	60	Zea mays	Maize	charred	-10	AMS	p3k14c
Beta-90228	Clearwater	AZ BB:13:6	USA	Arizona	2390	50	Zea mays	Maize	charred	-11.3	AMS	p3k14c
Beta-90229	Clearwater	AZ BB:13:6	USA	Arizona	2420	50	Zea mays	Maize	charred	-10.8	AMS	p3k14c
Beta-92619	Clearwater	AZ BB:13:6	USA	Arizona	2430	60	Zea mays	Maize	charred	-9.5	AMS	p3k14c
RL-175	Clyde's Cavern	42Em0177	USA	Utah	1490	100	Zea mays	Zea Mays	NA	NA	NA	Winter and Wylie 1974:305
Beta-228717	Columbus Park	AA:12:96	USA	Arizona	2510	40	Zea mays	maize	NA	-10.8	NA	p3k14c
Beta-228718	Columbus Park	AA:12:96	USA	Arizona	2470	40	Zea mays	maize	NA	-10	NA	p3k14c
Beta-76001	Confluence	42EM1887	USA	Utah	1150	110	Zea mays	cob	charred	NA	AMS	p3k14c
Beta-76002	Confluence	42EM1887	USA	Utah	1450	60	Zea mays	cob	charred	NA	AMS	Greubel 1998
AA-2782	Cortaro Fan		USA	Arizona	2790	60	Zea mays	kernel	charred	NA	AMS	p3k14c
AA-2783	Cortaro Fan		USA	Arizona	2595	70	Zea mays	kernel	charred	NA	AMS	p3k14c
Beta-168788	Cortaro Road	AZ AA:12:232	USA	Arizona	2200	40	Zea mays	Maize	NA	NA	AMS	p3k14c
Beta-168791	Cortaro Road	AZ AA:12:232	USA	Arizona	2630	40	Zea mays	Maize	NA	-9.7	AMS	p3k14c
Beta-168793	Cortaro Road	AZ AA:12:232	USA	Arizona	2620	40	Zea mays	Maize	NA	-9.2	AMS	p3k14c
Beta-168795	Cortaro Road	AZ AA:12:232	USA	Arizona	2960	40	Zea mays	Maize	NA	-10	AMS	p3k14c
Beta-168796	Cortaro Road	AZ AA:12:232	USA	Arizona	2820	40	Zea mays	Maize	NA	-11.1	AMS	p3k14c
Beta-168797	Cortaro Road	AZ AA:12:232	USA	Arizona	2840	40	Zea mays	Maize	NA	-9.1	AMS	p3k14c
Beta-168799	Cortaro Road	AZ AA:12:232	USA	Arizona	3320	40	Zea mays	Maize	NA	-10.1	AMS	p3k14c
Beta-168801	Cortaro Road	AZ AA:12:232	USA	Arizona	2840	40	Zea mays	Maize	NA	-8.6	AMS	p3k14c
Beta-168802	Cortaro Road	AZ AA:12:232	USA	Arizona	2820	40	Zea mays	Maize	NA	-8.6	AMS	p3k14c
Beta-89859	Costello-King		USA	Arizona	2780	60	Zea mays	cupule	charred	-11.5	AMS	p3k14c
Beta-89860	Costello-King		USA	Arizona	2770	60	Zea mays	cob	charred	-12.4	AMS	p3k14c
Beta-89861	Costello-King		USA	Arizona	2770	60	Zea mays	cupule	charred	-12.3	AMS	p3k14c
Beta-89862	Costello-King		USA	Arizona	2690	60	Zea mays	cupule	charred	-11.5	AMS	p3k14c
Beta-89863	Costello-King		USA	Arizona	2620	60	Zea mays	cob	charred	-11.3	AMS	p3k14c
Beta-36438	Cottonwood Cave	5MN519	USA	Colorado	2220	80	Zea mays	SEEDS	NA	NA	NA	p3k14c
UGAMS-12487	Cottonwood Cave	5MN519	USA	Colorado	1960	20	Zea mays	SEEDS	NA	-13.3	AMS	p3k14c
UGAMS-12488	Cottonwood Cave	5MN519	USA	Colorado	1280	20	Zea mays	SEEDS	NA	-11.5	AMS	p3k14c
Beta-205835	Cottonwood Pueblo	5MN654	USA	Colorado	1050	40	Zea mays	SEEDS	NA	-9.9	NA	p3k14c
SI-2422	Cowboy Cave	42Wn0420	USA	Utah	1985	70	Zea mays	Zea Mays	NA	NA	NA	p3k14c
SI-3012R	Cowboy Cave	42Wn0420	USA	Utah	1670	70	Zea mays	Zea Mays	NA	NA	NA	p3k14c
SI-3172	Cowboy Cave	42Wn0420	USA	Utah	1855	70	Zea mays	Zea Mays	NA	NA	NA	p3k14c
UGa-1548	Cowboy Cave	42Wn0420	USA	Utah	1775	70	Zea mays	Zea Mays	NA	NA	NA	p3k14c
AA-3307	Coxcatlan		Mexico	Puebla	1900	60	Zea mays	cob	uncharred	NA	AMS	p3k14c
AA-3308	Coxcatlan		Mexico	Puebla	4090	50	Zea mays	cob	uncharred	NA	AMS	Ancient Maize Map
AA-3309	Coxcatlan		Mexico	Puebla	1860	45	Zea mays	cob	uncharred	NA	AMS	p3k14c
AA-3312	Coxcatlan		Mexico	Puebla	4040	100	Zea mays	cob	uncharred	NA	AMS	p3k14c
AA-3313	Coxcatlan		Mexico	Puebla	3740	60	Zea mays	cob	uncharred	NA	AMS	p3k14c
AA-3314	Coxcatlan		Mexico	Puebla	450	40	Zea mays	cob	uncharred	NA	AMS	p3k14c
UCIAMS-7033	Cuauhtemoc		Mexico	Chiapas	3225	15	Zea mays	Maize	charred	NA	AMS	p3k14c
Beta-171878	Dairy Site	AZ AA:12:285/744	USA	Arizona	2810	40	Zea mays	Maize	NA	NA	AMS	p3k14c
Beta-171879	Dairy Site	AZ AA:12:285/744	USA	Arizona	2820	40	Zea mays	Maize	NA	NA	AMS	p3k14c
Beta-171880	Dairy Site	AZ AA:12:285/744	USA	Arizona	2740	40	Zea mays	Maize	NA	NA	AMS	p3k14c
Beta-171881	Dairy Site	AZ AA:12:285/744	USA	Arizona	2680	40	Zea mays	Maize	NA	NA	AMS	p3k14c
Beta-229374	Dairy Site	AZ AA:12:285/744	USA	Arizona	2830	40	Zea mays	Maize	NA	-11.1	AMS	p3k14c
Beta-229375	Dairy Site	AZ AA:12:285/744	USA	Arizona	2820	40	Zea mays	Maize	NA	-10.3	AMS	p3k14c
Beta-140330	Darkmold	5LP4991	USA	Colorado	1450	60	Zea mays	SEEDS	NA	-9.7	RADIOMETRIC	p3k14c
Beta-140332	Darkmold	5LP4991	USA	Colorado	1590	70	Zea mays	SEEDS	NA	-9.5	RADIOMETRIC	p3k14c
Beta-170573	Darkmold	5LP4991	USA	Colorado	1850	40	Zea mays	SEEDS	NA	-10	AMS	p3k14c
UCIAMS-131983	Darkmold	5LP4991	USA	Colorado	1805	20	Zea mays	SEEDS	NA	-10.7	AMS	p3k14c
UCIAMS-131984	Darkmold	5LP4991	USA	Colorado	1760	15	Zea mays	SEEDS	NA	-10.8	AMS	p3k14c
UCIAMS-131985	Darkmold	5LP4991	USA	Colorado	1595	20	Zea mays	SEEDS	NA	-9.5	AMS	p3k14c
UCIAMS-131986	Darkmold	5LP4991	USA	Colorado	1835	20	Zea mays	SEEDS	NA	-17.4	AMS	p3k14c
UCIAMS-131987	Darkmold	5LP4991	USA	Colorado	1775	15	Zea mays	SEEDS	NA	-9	AMS	p3k14c
UCIAMS-131988	Darkmold	5LP4991	USA	Colorado	1295	15	Zea mays	SEEDS	NA	-10.3	AMS	p3k14c
UCIAMS-131989	Darkmold	5LP4991	USA	Colorado	1880	20	Zea mays	SEEDS	NA	-10.2	AMS	p3k14c
UCIAMS-131990	Darkmold	5LP4991	USA	Colorado	1770	20	Zea mays	SEEDS	NA	-11.1	AMS	p3k14c
UCIAMS-131991	Darkmold	5LP4991	USA	Colorado	1875	20	Zea mays	SEEDS	NA	-10.6	AMS	p3k14c
UCIAMS-131993	Darkmold	5LP4991	USA	Colorado	1770	20	Zea mays	SEEDS	NA	-9.1	AMS	p3k14c
UCIAMS-131994	Darkmold	5LP4991	USA	Colorado	1895	15	Zea mays	SEEDS	NA	-10.5	AMS	p3k14c
UCIAMS-131995	Darkmold	5LP4991	USA	Colorado	1830	15	Zea mays	SEEDS	NA	-9.6	AMS	p3k14c
UCIAMS-131996	Darkmold	5LP4991	USA	Colorado	1880	15	Zea mays	SEEDS	NA	-10.4	AMS	p3k14c
UCIAMS-131997	Darkmold	5LP4991	USA	Colorado	1840	15	Zea mays	SEEDS	NA	-10.7	AMS	p3k14c
UGAMS-4220	Darkmold	5LP4991	USA	Colorado	1590	30	Zea mays charred	SEEDS	NA	-9.2	AMS	p3k14c
UGAMS-4221	Darkmold	5LP4991	USA	Colorado	1580	25	Zea mays charred	SEEDS	NA	-8.2	AMS	p3k14c
UGAMS-4222	Darkmold	5LP4991	USA	Colorado	1610	25	Zea mays charred	SEEDS	NA	-7.8	AMS	p3k14c
UGAMS-4223	Darkmold	5LP4991	USA	Colorado	2040	25	Zea mays	kernel	charred	-10	AMS	p3k14c
UGAMS-4224	Darkmold	5LP4991	USA	Colorado	1590	25	Zea mays charred	SEEDS	NA	-9.2	AMS	p3k14c
UGAMS-4225	Darkmold	5LP4991	USA	Colorado	1620	25	Zea mays charred	SEEDS	NA	-8	AMS	p3k14c
UGAMS-4226	Darkmold	5LP4991	USA	Colorado	1800	30	Zea mays charred	SEEDS	NA	-8.6	AMS	p3k14c
UGAMS-4227	Darkmold	5LP4991	USA	Colorado	1890	25	Zea mays charred	SEEDS	NA	-8.4	AMS	p3k14c
UGAMS-4229	Darkmold	5LP4991	USA	Colorado	1860	25	Zea mays charred	SEEDS	NA	-8.4	AMS	p3k14c
UGAMS-4231	Darkmold	5LP4991	USA	Colorado	1660	25	Zea mays charred	SEEDS	NA	-8.1	AMS	p3k14c
UGAMS-5242	Darkmold	5LP4991	USA	Colorado	1825	25	Zea mays charred	SEEDS	NA	-10.3	AMS	p3k14c
UGAMS-5243	Darkmold	5LP4991	USA	Colorado	1595	25	Zea mays charred	SEEDS	NA	-9.4	AMS	p3k14c
UGAMS-5244	Darkmold	5LP4991	USA	Colorado	1560	25	Zea mays charred	SEEDS	NA	-9.3	AMS	p3k14c
UGAMS-5245	Darkmold	5LP4991	USA	Colorado	1890	25	Zea mays charred	SEEDS	NA	-9.9	AMS	p3k14c
UGAMS-5246	Darkmold	5LP4991	USA	Colorado	1875	25	Zea mays charred	SEEDS	NA	-9.3	AMS	p3k14c
UGAMS-5247	Darkmold	5LP4991	USA	Colorado	1775	30	Zea mays charred	SEEDS	NA	-9.1	AMS	p3k14c
UGAMS-5248	Darkmold	5LP4991	USA	Colorado	1780	25	Zea mays charred	SEEDS	NA	-10.2	AMS	p3k14c
UGAMS-6175	Darkmold	5LP4991	USA	Colorado	1620	25	Zea mays charred	SEEDS	NA	-10.4	AMS	p3k14c
UGAMS-6177	Darkmold	5LP4991	USA	Colorado	1850	25	Zea mays charred	SEEDS	NA	-10.9	AMS	p3k14c
UGAMS-6178	Darkmold	5LP4991	USA	Colorado	1610	25	Zea mays charred	SEEDS	NA	-9.2	AMS	p3k14c
UGAMS-6179	Darkmold	5LP4991	USA	Colorado	1820	30	Zea mays charred	SEEDS	NA	-8.5	AMS	p3k14c
UGAMS-6180	Darkmold	5LP4991	USA	Colorado	1580	25	Zea mays charred	SEEDS	NA	-11.6	AMS	p3k14c
UGAMS-6181	Darkmold	5LP4991	USA	Colorado	1800	25	Zea mays charred	SEEDS	NA	-12.6	AMS	p3k14c
UGAMS-6184	Darkmold	5LP4991	USA	Colorado	1580	30	Zea mays charred	SEEDS	NA	-10.4	AMS	p3k14c
UGAMS-6185	Darkmold	5LP4991	USA	Colorado	1820	30	Zea mays charred	SEEDS	NA	-10.3	AMS	p3k14c
Beta-132378	Deer Creek Pictographs	42Ka1499	USA	Utah	1310	40	Zea mays	Zea Mays	NA	-9	NA	p3k14c
CAMS-74938	Deer Creek Shelter	42Ga3128	USA	Utah	860	40	Zea mays	Zea Mays	NA	NA	AMS	p3k14c
CAMS-74939	Deer Creek Shelter	42Ga3128	USA	Utah	890	30	Zea mays	Zea Mays	NA	NA	AMS	p3k14c
Beta-203630	Deluxe Apartment	42Em2849	USA	Utah	1000	40	Zea mays	Zea Mays	NA	-8.9	NA	p3k14c
Beta-102492	Desha Cave 1	42Sa00000	USA	Utah	1840	50	Zea mays	Zea Mays	NA	-9.3	NA	p3k14c
Beta-102493	Desha Cave 1	42Sa00000	USA	Utah	1730	60	Zea mays	Zea Mays	NA	-9.3	NA	p3k14c
AA-100805	Dillard Site	5MT10647	USA	Colorado	1489	37	Zea mays	SEEDS	NA	-10.6	AMS	p3k14c
AA-100806	Dillard Site	5MT10647	USA	Colorado	1514	51	Zea mays	SEEDS	NA	-11.7	AMS	p3k14c
AA-100807	Dillard Site	5MT10647	USA	Colorado	1451	38	Zea mays	SEEDS	NA	-11.1	AMS	p3k14c
AA-100808	Dillard Site	5MT10647	USA	Colorado	1422	32	Zea mays	SEEDS	NA	-11	AMS	p3k14c
AA-100809	Dillard Site	5MT10647	USA	Colorado	1436	31	Zea mays	SEEDS	NA	-11.5	AMS	p3k14c
AA-100810	Dillard Site	5MT10647	USA	Colorado	1424	37	Zea mays	SEEDS	NA	-10.7	AMS	p3k14c
AA-100811	Dillard Site	5MT10647	USA	Colorado	1437	39	Zea mays	SEEDS	NA	-10.7	AMS	p3k14c
AA-100813	Dillard Site	5MT10647	USA	Colorado	1417	33	Zea mays	SEEDS	NA	-10.8	AMS	p3k14c
Beta-365060	Dillard Site	5MT10647	USA	Colorado	1260	30	Zea mays	SEEDS	NA	-10.8	AMS	p3k14c
Beta-408354	Dillard Site	5MT10647	USA	Colorado	1400	30	Zea mays cupule charred	SEEDS	NA	-10.7	AMS	p3k14c
Beta-408356	Dillard Site	5MT10647	USA	Colorado	1470	30	Zea mays kernel charred	SEEDS	NA	-8.2	AMS	p3k14c
Beta-408357	Dillard Site	5MT10647	USA	Colorado	1460	30	Zea mays cupule charred	SEEDS	NA	-11.5	AMS	p3k14c
Beta-408358	Dillard Site	5MT10647	USA	Colorado	1470	30	Zea mays cupule charred	SEEDS	NA	-11.1	AMS	p3k14c
Beta-408359	Dillard Site	5MT10647	USA	Colorado	1440	30	Zea mays kernel charred	SEEDS	NA	-11.4	AMS	p3k14c
Beta-408360	Dillard Site	5MT10647	USA	Colorado	1260	30	Zea mays charred	SEEDS	NA	-11.8	AMS	p3k14c
Beta-408361	Dillard Site	5MT10647	USA	Colorado	1490	30	Zea mays embryo	SEEDS	NA	NA	AMS	p3k14c
Beta-408362	Dillard Site	5MT10647	USA	Colorado	1470	30	Zea mays cupule charred	SEEDS	NA	-10.7	AMS	p3k14c
Beta-408364	Dillard Site	5MT10647	USA	Colorado	1450	30	Zea mays cupule charred	SEEDS	NA	-11.2	AMS	p3k14c
Beta-408365	Dillard Site	5MT10647	USA	Colorado	1380	30	Zea mays kernel charred	SEEDS	NA	-9.2	AMS	p3k14c
Beta-408366	Dillard Site	5MT10647	USA	Colorado	1490	30	Zea mays cupule charred	SEEDS	NA	-10.7	AMS	p3k14c
Beta-408367	Dillard Site	5MT10647	USA	Colorado	1390	30	Zea mays cupule charred	SEEDS	NA	-11.2	AMS	p3k14c
Beta-416907	Dillard Site	5MT10647	USA	Colorado	1550	30	Zea mays cupule charred	SEEDS	NA	NA	AMS	p3k14c
Beta-416909	Dillard Site	5MT10647	USA	Colorado	1450	30	Zea mays cupule charred	SEEDS	NA	-11.3	AMS	p3k14c
Beta-471917	Dillard Site	5MT10647	USA	Colorado	1420	30	Zea mays cupules	SEEDS	NA	-10.4	AMS	p3k14c
Beta-471918	Dillard Site	5MT10647	USA	Colorado	1450	30	Zea mays	SEEDS	NA	-10.1	AMS	p3k14c
Beta-471919	Dillard Site	5MT10647	USA	Colorado	1410	30	Zea mays	SEEDS	NA	-11.1	AMS	p3k14c
Beta-471920	Dillard Site	5MT10647	USA	Colorado	1260	30	Zea mays	SEEDS	NA	-10.6	AMS	p3k14c
Beta-471921	Dillard Site	5MT10647	USA	Colorado	1460	30	Zea mays	SEEDS	NA	-9.9	AMS	p3k14c
Beta-94765	Ditch House	AZ J-14-21	USA	Arizona	2080	40	Zea mays	Maize	NA	-14.6	AMS	p3k14c
AA-13124	Donaldson / Matty Canyon		USA	Arizona	2320	55	Zea mays	cupule	charred	NA	AMS	p3k14c
AA-13125	Donaldson / Matty Canyon		USA	Arizona	2505	50	Zea mays	cupule	charred	NA	AMS	p3k14c
Beta-67495	Dry Laid Heaven	42Ga0105	USA	Utah	1720	60	Zea mays	Zea Mays	NA	-12	NA	p3k14c
LUNK-1154	Eagle Point Rockshelter	5RB4662	USA	Utah	1240	15	Zea mays	corn cob on stick	NA	NA	NA	CARD
AA-11955	Eagle Ridge	V:5:104	USA	Arizona	1675	55	Zea mays	maize	NA	NA	NA	p3k14c
AA-11957	Eagle Ridge	V:5:104	USA	Arizona	1675	55	Zea mays	maize	NA	NA	NA	p3k14c
AA-11963	Eagle Ridge	V:5:104	USA	Arizona	1605	55	Zea mays	maize	NA	NA	NA	p3k14c
AA-11964	Eagle Ridge	V:5:104	USA	Arizona	1745	55	Zea mays	maize	NA	NA	AMS	p3k14c; Elson and Lindeman 1994:108
Beta-283900	Eagle Rock Shelter	5DT813	USA	Colorado	1940	40	Zea mays	SEEDS	NA	-11.2	NA	p3k14c
Beta-360444	Eagles Watch	42KA6165	USA	Utah	1920	30	Zea mays	kernel	NA	-10.6	AMS	p3k14c
Beta-360445	Eagles Watch	42KA6165	USA	Utah	1220	30	Zea mays	kernel	NA	-12.1	AMS	p3k14c
Beta-360447	Eagles Watch	42KA6165	USA	Utah	1970	30	Zea mays	kernel	NA	-10.8	AMS	p3k14c
Beta-360448	Eagles Watch	42KA6165	USA	Utah	2080	30	Zea mays	kernel	NA	-10.2	AMS	p3k14c
Beta-360449	Eagles Watch	42KA6165	USA	Utah	1450	30	Zea mays	kernel	NA	-10.2	AMS	p3k14c
Beta-360450	Eagles Watch	42KA6165	USA	Utah	1210	30	Zea mays	kernel	NA	-10.3	AMS	p3k14c
Beta-360451	Eagles Watch	42KA6165	USA	Utah	1250	30	Zea mays	kernel	NA	-10.8	AMS	p3k14c
Beta-360453	Eagles Watch	42KA6165	USA	Utah	2980	30	Zea mays	kernel	NA	-10.4	AMS	p3k14c
Beta-360454	Eagles Watch	42KA6165	USA	Utah	1580	30	Zea mays	kernel	NA	-10.3	AMS	p3k14c
Beta-362335	Eagles Watch	42KA6165	USA	Utah	1360	30	Zea mays	kernel	NA	-11.5	AMS	p3k14c
Beta-362336	Eagles Watch	42KA6165	USA	Utah	1470	30	Zea mays	kernel	NA	-9	AMS	p3k14c
Beta-362337	Eagles Watch	42KA6165	USA	Utah	1570	30	Zea mays	kernel	NA	-9.6	AMS	p3k14c
Beta-368072	Eagles Watch	42KA6165	USA	Utah	1150	30	Zea mays	kernel	NA	-10.4	AMS	p3k14c
Beta-368073	Eagles Watch	42KA6165	USA	Utah	1460	30	Zea mays	kernel	NA	-10.8	AMS	p3k14c
Beta-368074	Eagles Watch	42KA6165	USA	Utah	1420	30	Zea mays	kernel	NA	-10.3	AMS	p3k14c
Beta-368075	Eagles Watch	42KA6165	USA	Utah	1450	30	Zea mays	kernel	NA	-9.9	AMS	p3k14c
Beta-390945	Eagles Watch	42KA6165	USA	Utah	1170	30	Zea mays	kernel	NA	-10	AMS	p3k14c
Beta-390949	Eagles Watch	42KA6165	USA	Utah	1190	30	Zea mays	kernel	NA	-11	AMS	p3k14c
Beta-390952	Eagles Watch	42KA6165	USA	Utah	1550	30	Zea mays	kernel	NA	-8.6	AMS	p3k14c
Beta-417359	Eagles Watch	42KA6165	USA	Utah	1530	30	Zea mays	kernel	NA	-9.3	AMS	p3k14c
Beta-417361	Eagles Watch	42KA6165	USA	Utah	2000	30	Zea mays	kernel	NA	-11.2	AMS	p3k14c
LUNK-1910	East Fork Village	42MD974	USA	Utah	925	55	Zea mays	maize	NA	NA	NA	CARD
LUNK-1911	East Fork Village	42Md0974	USA	Utah	1000	55	Zea mays	Zea Mays	NA	NA	AMS	CARD
Beta-210888	El Abra		Mexico	Guerrero	120	40	Zea mays	cob	NA	NA	AMS	p3k14c
Beta-203460	El Abra 2		Mexico	Guerrero	360	40	Zea mays	cob	NA	NA	AMS	p3k14c
Beta-203461	El Abra 2		Mexico	Guerrero	2080	40	Zea mays	cob	NA	NA	AMS	p3k14c
Beta-22623	El Cerrito		Mexico	Chiapas	2185	95	Zea mays	cob	charred	NA	AMS	p3k14c
AA-52684	El Riego		Mexico	Puebla	3850	240	Zea mays	cob	uncharred	NA	AMS	p3k14c
AA-52685	El Riego		Mexico	Puebla	3210	490	Zea mays	cob	uncharred	NA	AMS	p3k14c
AA-52687	El Riego		Mexico	Puebla	3107	220	Zea mays	cob	uncharred	NA	AMS	p3k14c
AA-52689	El Riego		Mexico	Puebla	1630	49	Zea mays	cob	uncharred	NA	AMS	p3k14c
AA-52690	El Riego		Mexico	Puebla	1598	35	Zea mays	cob	uncharred	NA	AMS	p3k14c
AA-52691	El Riego		Mexico	Puebla	1582	35	Zea mays	cob	uncharred	NA	AMS	p3k14c
AA-52692	El Riego		Mexico	Puebla	1520	62	Zea mays	cob	uncharred	NA	AMS	p3k14c
AA-52693	El Riego		Mexico	Puebla	1920	110	Zea mays	cob	uncharred	NA	AMS	p3k14c
AA-52694	El Riego		Mexico	Puebla	1759	89	Zea mays	cob	uncharred	NA	AMS	p3k14c
AA-52695	El Riego		Mexico	Puebla	2290	100	Zea mays	cob	uncharred	NA	AMS	p3k14c
AA-52696	El Riego		Mexico	Puebla	1800	130	Zea mays	cob	uncharred	NA	AMS	p3k14c
AA-52697	El Riego		Mexico	Puebla	1709	72	Zea mays	cob	uncharred	NA	AMS	p3k14c
AA-52698	El Riego		Mexico	Puebla	429	48	Zea mays	cob	uncharred	NA	AMS	p3k14c
AA-52699	El Riego		Mexico	Puebla	1900	62	Zea mays	cob	uncharred	NA	AMS	p3k14c
AA-52700	El Riego		Mexico	Puebla	1585	45	Zea mays	cob	uncharred	NA	AMS	p3k14c
AA-52701	El Riego		Mexico	Puebla	1777	45	Zea mays	cob	uncharred	NA	AMS	p3k14c
AA-52702	El Riego		Mexico	Puebla	986	36	Zea mays	cob	uncharred	NA	AMS	p3k14c
AA-52703	El Riego		Mexico	Puebla	1562	55	Zea mays	cob	uncharred	NA	AMS	p3k14c
AA-52704	El Riego		Mexico	Puebla	195	61	Zea mays	cob	uncharred	NA	AMS	p3k14c
AA-52705	El Riego		Mexico	Puebla	294	41	Zea mays	cob	uncharred	NA	AMS	p3k14c
AA-52706	El Riego		Mexico	Puebla	135	41	Zea mays	cob	uncharred	NA	AMS	p3k14c
AA-62684	El Riego		Mexico	Puebla	1845	39	Zea mays	cob	uncharred	NA	AMS	p3k14c
AA-62685	El Riego		Mexico	Puebla	1625	39	Zea mays	cob	uncharred	NA	AMS	p3k14c
AA-62686	El Riego		Mexico	Puebla	1805	39	Zea mays	cob	uncharred	NA	AMS	p3k14c
Beta-161850	El Taller	AA:12:92	USA	Arizona	3730	40	Zea mays	maize	NA	-24	NA	p3k14c
Beta-161854	El Taller		USA	Arizona	3080	50	Zea mays	cupule	charred	-10.3	AMS	p3k14c
Beta-161855	El Taller		USA	Arizona	3010	40	Zea mays	cupule	charred	-10	AMS	p3k14c
Beta-164173	El Taller		USA	Arizona	2830	40	Zea mays	cupule	charred	-12.3	AMS	p3k14c
Beta-13414	Elsinore Burial	42Sv2111	USA	Utah	2140	100	Zea mays	Zea Mays	NA	NA	NA	p3k14c
Beta-357026	Elsinore Burial	42Sv2111	USA	Utah	1180	30	Zea mays	Maize	NA	-9.9	NA	p3k14c
Beta-373440	Elsinore Burial	42Sv2111	USA	Utah	1790	30	Zea mays	Maize	NA	-10.5	NA	p3k14c
Beta-373441	Elsinore Burial	42Sv2111	USA	Utah	1710	30	Zea mays	Maize	NA	-10.9	NA	p3k14c
OS-121086	Elsinore Burial	42Sv2111	USA	Utah	1790	20	Zea mays	Maize	NA	-11.5	NA	p3k14c
Beta-177171	Escalante Canyon Alcove	42Ga1434	USA	Utah	1070	60	Zea mays	Zea Mays	NA	-9.4	NA	p3k14c
GX-1550	Evans Site	42In0040	USA	Utah	855	90	Zea mays	Zea Mays	NA	NA	NA	CARD
AA-4457	Fairbank		USA	Arizona	2815	80	Zea mays	kernel	charred	NA	AMS	p3k14c
AA-4458	Fairbank		USA	Arizona	2800	140	Zea mays	kernel	charred	NA	AMS	p3k14c
AA-4459	Fairbank		USA	Arizona	2590	75	Zea mays	kernel	NA	NA	AMS	p3k14c
Beta-95303	Fall Creek South Shelter		USA	Colorado	1790	110	Zea mays	stalk	NA	-11.3	NA	p3k14c
Beta-226298	Finch Draw Shelter	42Da1269	USA	Utah	1110	40	Zea mays	Zea Mays	NA	-11.4	NA	CARD
Beta-275711	Fish Creek Cove	42Wn503	USA	Utah	970	40	Zea mays	Zea Mays	NA	-10.3	AMS	p3k14c
UGAMS-6486	Fish Creek Cove	42Wn503	USA	Utah	950	25	Zea mays	Zea Mays	NA	NA	AMS	p3k14c
Beta-141721	Forest Home	LA 78089	USA	New Mexico	2270	40	Zea mays	maize cupule	NA	-12	AMS	p3k14c
Beta-141724	Forest Home	LA 78089	USA	New Mexico	2240	40	Zea mays	maize cupule	NA	-10.7	AMS	p3k14c
Beta-141725	Forest Home	LA 78089	USA	New Mexico	2240	50	Zea mays	maize cupule	NA	-10.8	AMS	p3k14c
AA-56832	Franktown Cave	5DA272	USA	Colorado	170	38	Zea mays	SEEDS	NA	-9.8	AMS	p3k14c
AA-60691	Franktown Cave	5DA272	USA	Colorado	839	33	Zea mays	SEEDS	NA	-11.7	AMS	p3k14c
AA-60692	Franktown Cave	5DA272	USA	Colorado	892	36	Zea mays	SEEDS	NA	-11.3	AMS	p3k14c
AA-60693	Franktown Cave	5DA272	USA	Colorado	787	34	Zea mays	SEEDS	NA	-11.3	AMS	p3k14c
AA-60694	Franktown Cave	5DA272	USA	Colorado	380	34	Zea mays	SEEDS	NA	-9.7	AMS	p3k14c
AA-60695	Franktown Cave	5DA272	USA	Colorado	293	38	Zea mays	SEEDS	NA	-17.9	AMS	p3k14c
AA-60696	Franktown Cave	5DA272	USA	Colorado	804	36	Zea mays	SEEDS	NA	-10.5	AMS	p3k14c
A-3070	Fresnal Shelter		USA	New Mexico	2540	200	Zea mays	cob	uncharred	NA	NA	p3k14c
A-3071	Fresnal Shelter		USA	New Mexico	1990	320	Zea mays	kernel	uncharred	NA	NA	p3k14c
AA-6402	Fresnal Shelter		USA	New Mexico	2945	55	Zea mays	cob	uncharred	NA	AMS	p3k14c
AA-6403	Fresnal Shelter		USA	New Mexico	1665	55	Zea mays	kernel	uncharred	NA	AMS	Tagg 1996
AA-6406	Fresnal Shelter		USA	New Mexico	1935	65	Zea mays	kernel	uncharred	NA	AMS	p3k14c
AA-6408	Fresnal Shelter		USA	New Mexico	2015	60	Zea mays	stalk	uncharred	NA	AMS	p3k14c
AA-6409	Fresnal Shelter		USA	New Mexico	2880	60	Zea mays	cob	uncharred	NA	AMS	p3k14c
AA-6410	Fresnal Shelter		USA	New Mexico	1720	65	Zea mays	kernel	uncharred	NA	AMS	p3k14c
AA-6411	Fresnal Shelter		USA	New Mexico	1690	55	Zea mays	kernel	uncharred	NA	AMS	p3k14c
Beta-34945	Gates Roost	42Ka0178	USA	Utah	1420	70	Zea mays	Zea Mays	NA	-9.8	NA	p3k14c
Beta-319043	Get Outta There Site	LA 159879	USA	New Mexico	2460	30	Zea mays	Maize	NA	-11.4	AMS	p3k14c
UGAMS-3948	Gold Ghost	42Em2865	USA	Utah	1133	23	Zea mays	Zea Mays	NA	-11.43	AMS	p3k14c
Beta-202188	Granary Row	42Em3117	USA	Utah	980	40	Zea mays	Zea Mays	NA	-9.5	AMS	p3k14c
Beta-181512	Grumpy George	42Wn2151	USA	Utah	990	40	Zea mays	Zea Mays	NA	NA	NA	p3k14c
Beta-132510	Guila Naquitz		Mexico	Oaxaca	5410	40	Zea mays	cob	uncharred	NA	AMS	p3k14c
Beta-132511	Guila Naquitz		Mexico	Oaxaca	5420	60	Zea mays	cob	uncharred	NA	AMS	p3k14c
Beta-133285	Hayes Site	42Da0668	USA	Utah	930	60	Zea mays	Zea Mays	NA	NA	NA	CARD
Beta-150671	Hell Dive Alcove	42Ka1695	USA	Utah	1290	60	Zea mays	Zea Mays	NA	-10.4	NA	p3k14c
Beta-82600	Hidden Island	42Un1671	USA	Utah	1400	80	Zea mays	Zea Mays	NA	NA	NA	CARD
Beta-149374	High Rolls Cave	LA 114109	USA	New Mexico	2030	80	Zea mays	Maize	NA	NA	AMS	p3k14c
Beta-158045	High Rolls Cave	LA 114109	USA	New Mexico	1820	50	Zea mays	Maize	NA	NA	AMS	p3k14c
Beta-164063	High Rolls Cave	LA 114109	USA	New Mexico	3050	40	Zea mays	Maize husk, cupules and kernels	NA	NA	AMS	p3k14c
Beta-164069	High Rolls Cave	LA 114109	USA	New Mexico	3000	60	Zea mays	Maize	NA	NA	AMS	p3k14c
Beta-172103	High Rolls Cave	LA 114109	USA	New Mexico	2320	50	Zea mays	Maize	NA	NA	AMS	p3k14c
Beta-172105	High Rolls Cave	LA 114109	USA	New Mexico	1810	50	Zea mays	Maize	NA	NA	AMS	p3k14c
Beta-172110	High Rolls Cave	LA 114109	USA	New Mexico	2900	40	Zea mays	Maize	NA	NA	AMS	p3k14c
Beta-194328	Hog Canyon Alcove	42Ka4309	USA	Utah	1340	40	Zea mays	Zea Mays	NA	-12.3	AMS	p3k14c
Beta-340987	Hot Spring Lake Site	42Dv0002	USA	Utah	1220	30	Zea mays	Maize	NA	-9	NA	p3k14c
Beta-340988	Hot Spring Lake Site	42Dv0002	USA	Utah	1270	30	Zea mays	Maize	NA	-9	NA	p3k14c
Beta-340989	Hot Spring Lake Site	42Dv0002	USA	Utah	1260	30	Zea mays	Maize	NA	-9.3	NA	p3k14c
Beta-187386	Hunchback Shelter	42Be0751	USA	Utah	1060	40	Zea mays	Zea Mays	NA	-8.5	AMS	p3k14c
Beta-187387	Hunchback Shelter	42Be0751	USA	Utah	1010	40	Zea mays	Zea Mays	NA	-9.4	AMS	p3k14c
Beta-128986	Indian Canyon Pictographs	42Ka1576	USA	Utah	1570	70	Zea mays	Zea Mays	NA	-9.3	AMS	p3k14c
A-3359	Jemez Cave		USA	New Mexico	2410	360	Zea mays	cob	uncharred	NA	NA	p3k14c
Beta-183771	Jemez Cave		USA	New Mexico	2990	40	Zea mays	maize kernel	NA	NA	AMS	p3k14c
Beta-183772	Jemez Cave		USA	New Mexico	2980	40	Zea mays	maize kernel	NA	NA	AMS	p3k14c
M-466	Jemez Cave		USA	New Mexico	2440	250	Zea mays	cob	uncharred	NA	RADIOMETRIC	Vierra and Ford 2006:499
Beta-95278	JJB Shelter		USA	Utah	900	60	Zea mays	cob	NA	-9.8	NA	p3k14c
Beta-95279	JJB Shelter		USA	Utah	810	60	Zea mays	cob	NA	-9.9	NA	p3k14c
Beta-95280	JJB Shelter		USA	Utah	700	70	Zea mays	cob	NA	-10	NA	p3k14c
Beta-95284	JJB Shelter		USA	Utah	820	60	Zea mays	cob	NA	-9.5	NA	p3k14c
Beta-155367	Julian Wash	AZ BB:13:17	USA	Arizona	2200	40	Zea mays	Maize	NA	NA	AMS	p3k14c
Beta-155368	Julian Wash	AZ BB:13:17	USA	Arizona	2290	40	Zea mays	Maize	NA	NA	AMS	p3k14c
Beta-36605	Juniper Ledge Shelter	42Un1724	USA	Utah	1650	80	Zea mays	Zea Mays	NA	NA	NA	p3k14c
TX-1424A	Kachina Cave	26WP69	USA	Nevada	810	70	Zea mays	maize	NA	NA	NA	CARD
Beta-331684	Kays Cabin	42Ut0813	USA	Utah	1130	30	Zea mays	Maize	NA	-11.8	NA	p3k14c
Beta-331685	Kays Cabin	42Ut0813	USA	Utah	920	30	Zea mays	Maize	NA	-9.9	NA	p3k14c
Beta-331686	Kays Cabin	42Ut0813	USA	Utah	820	30	Zea mays	Maize	NA	-9.1	NA	p3k14c
Beta-331687	Kays Cabin	42Ut0813	USA	Utah	930	30	Zea mays	Maize	NA	-9.6	NA	p3k14c
Beta-129536	Kearny	AZ V:13:201	USA	Arizona	1880	40	Zea mays	Maize	NA	NA	AMS	Mabry, Jonathan, B. (Ed.), 2008. Las Capas: Early Irrigation and Sedentism in a Southwestern Floodplain, Anthropological Papers No. 28. Center for Desert Archaeology, Tucson.
Beta-129537	Kearny	AZ V:13:201	USA	Arizona	2020	50	Zea mays	Maize	NA	NA	AMS	Mabry, Jonathan, B. (Ed.), 2008. Las Capas: Early Irrigation and Sedentism in a Southwestern Floodplain, Anthropological Papers No. 28. Center for Desert Archaeology, Tucson.
Beta-135423	Kearny	AZ V:13:201	USA	Arizona	2180	40	Zea mays	Maize	NA	NA	AMS	Mabry, Jonathan, B. (Ed.), 2008. Las Capas: Early Irrigation and Sedentism in a Southwestern Floodplain, Anthropological Papers No. 28. Center for Desert Archaeology, Tucson.
Beta-135424	Kearny	AZ V:13:201	USA	Arizona	1940	40	Zea mays	Maize	NA	NA	AMS	Mabry, Jonathan, B. (Ed.), 2008. Las Capas: Early Irrigation and Sedentism in a Southwestern Floodplain, Anthropological Papers No. 28. Center for Desert Archaeology, Tucson.
Beta-156067/CAMS	Kin Kahuna	AZ J:3-8	USA	Arizona	2090	40	Zea mays	Maize	NA	-11	AMS	p3k14c
Beta-156067/ETH	Kin Kahuna	AZ J:3-8	USA	Arizona	2180	50	Zea mays	Maize	NA	-12.8	AMS	p3k14c
Beta-156067/VERA	Kin Kahuna	AZ J:3-8	USA	Arizona	2110	40	Zea mays	Maize	NA	-10.1	AMS	p3k14c
Beta-87898	Kin Kahuna	AZ J:3-8	USA	Arizona	2140	50	Zea mays	Maize	NA	-11	AMS	p3k14c
Beta-87901	Kin Kahuna	AZ J:3-8	USA	Arizona	1960	60	Zea mays	Maize	NA	-12.4	AMS	p3k14c
Beta-87902	Kin Kahuna	AZ J:3-8	USA	Arizona	1840	50	Zea mays	Maize	NA	-11.7	AMS	p3k14c
Beta-87903	Kin Kahuna	AZ J:3-8	USA	Arizona	2190	60	Zea mays	Maize	NA	-11.6	AMS	p3k14c
Beta-87904	Kin Kahuna	AZ J:3-8	USA	Arizona	2210	50	Zea mays	Maize	NA	-11	AMS	p3k14c
Beta-87905	Kin Kahuna	AZ J:3-8	USA	Arizona	2210	50	Zea mays	Maize	NA	-11	AMS	p3k14c
Beta-94761	Kin Kahuna	AZ J:3-8	USA	Arizona	1990	50	Zea mays	Maize	NA	-11.4	AMS	p3k14c
Beta-94763	Kin Kahuna	AZ J:3-8	USA	Arizona	2080	50	Zea mays	Maize	NA	-15.3	AMS	p3k14c
Beta-94764	Kin Kahuna	AZ J:3-8	USA	Arizona	2090	80	Zea mays	Maize	NA	-14.7	AMS	p3k14c
Beta-94768	Ko' Lanhi	AZ J:14:35	USA	Arizona	2080	60	Zea mays	Maize	NA	-12.9	AMS	p3k14c
UGa-4179	LA 18091		USA	New Mexico	2965	267	Zea mays	maize kernel	charred	NA	RADIOMETRIC	Simmons, A. H. 1986. New Evidence for the Early Use of Cultigens in the American Southwest. American Antiquity 51(1):73-89.
AA-33184	La Playa	SON F:10:3	Mexico	Sonora	1885	50	Zea mays	Maize	NA	NA	NA	p3k14c
AA-33185	La Playa	SON F:10:3	Mexico	Sonora	1825	50	Zea mays	maize	NA	NA	NA	Carpenter et al. 2015
Beta-275719	Lake Xaltocan		Mexico	State of Mexico	1240	40	Zea mays	cob	charred	NA	AMS	p3k14c
Beta-275721	Lake Xaltocan		Mexico	State of Mexico	1350	40	Zea mays	cob	charred	NA	AMS	p3k14c
Beta-117938	Lampstand Granaries	42Ga3750	USA	Utah	1200	80	Zea mays	Zea Mays	NA	NA	NA	p3k14c
Beta-117939	Lampstand Ruins	42Ga2672	USA	Utah	960	60	Zea mays	Zea Mays	NA	NA	NA	p3k14c
Beta-118150	Las Capas		USA	Arizona	2730	50	Zea mays	unknown	NA	-10.8	AMS	p3k14c
Beta-118416	Las Capas		USA	Arizona	2930	50	Zea mays	unknown	NA	NA	AMS	p3k14c
Beta-119630	Las Capas		USA	Arizona	2750	50	Zea mays	unknown	NA	-11.7	AMS	p3k14c
Beta-119631	Las Capas		USA	Arizona	2820	50	Zea mays	unknown	NA	-10.9	AMS	p3k14c
Beta-119632	Las Capas		USA	Arizona	2550	40	Zea mays	unknown	NA	-11.3	AMS	p3k14c
Beta-119633	Las Capas		USA	Arizona	2930	40	Zea mays	unknown	NA	-11	AMS	p3k14c
Beta-119634	Las Capas		USA	Arizona	2660	40	Zea mays	unknown	NA	-11.6	AMS	p3k14c
Beta-123450	Las Capas		USA	Arizona	2810	70	Zea mays	unknown	NA	-9.1	AMS	p3k14c
Beta-129426	Las Capas		USA	Arizona	2880	40	Zea mays	unknown	NA	-10.3	AMS	p3k14c
Beta-129427	Las Capas		USA	Arizona	2840	50	Zea mays	unknown	NA	-11.7	AMS	p3k14c
Beta-133890	Las Capas		USA	Arizona	2710	40	Zea mays	unknown	NA	-9.8	AMS	p3k14c
Beta-133891	Las Capas		USA	Arizona	2770	40	Zea mays	unknown	NA	-9.3	AMS	p3k14c
Beta-133892	Las Capas		USA	Arizona	2670	40	Zea mays	unknown	NA	-10.5	AMS	p3k14c
Beta-133893	Las Capas		USA	Arizona	2650	40	Zea mays	kernel	charred	-10.8	AMS	p3k14c
Beta-133894	Las Capas		USA	Arizona	2760	60	Zea mays	unknown	NA	NA	AMS	p3k14c
Beta-133897	Las Capas		USA	Arizona	2500	40	Zea mays	unknown	NA	-10.6	AMS	p3k14c
Beta-133898	Las Capas		USA	Arizona	2770	40	Zea mays	unknown	NA	-10.7	AMS	p3k14c
Beta-140050	Las Capas		USA	Arizona	2690	30	Zea mays	unknown	NA	-10.3	AMS	p3k14c
Beta-140051	Las Capas		USA	Arizona	2750	40	Zea mays	unknown	NA	-10.5	AMS	p3k14c
Beta-140052	Las Capas		USA	Arizona	2530	40	Zea mays	kernel	charred	-9.9	AMS	p3k14c
Beta-140053	Las Capas		USA	Arizona	2690	50	Zea mays	unknown	NA	-10.8	AMS	p3k14c
Beta-140054	Las Capas		USA	Arizona	3000	30	Zea mays	unknown	NA	-11.2	AMS	p3k14c
Beta-140055	Las Capas		USA	Arizona	3020	30	Zea mays	unknown	NA	-10.8	AMS	p3k14c
Beta-140056	Las Capas		USA	Arizona	2730	60	Zea mays	unknown	NA	-10.4	AMS	p3k14c
Beta-140057	Las Capas		USA	Arizona	2740	30	Zea mays	unknown	NA	-10.9	AMS	p3k14c
Beta-140058	Las Capas		USA	Arizona	2740	40	Zea mays	unknown	NA	-9.6	AMS	p3k14c
Beta-140059	Las Capas		USA	Arizona	2780	40	Zea mays	unknown	NA	-10.5	AMS	p3k14c
Beta-140060	Las Capas		USA	Arizona	2710	50	Zea mays	unknown	NA	-9.5	AMS	p3k14c
Beta-140061	Las Capas		USA	Arizona	2630	40	Zea mays	unknown	NA	-10.6	AMS	p3k14c
Beta-140062	Las Capas		USA	Arizona	2920	30	Zea mays	unknown	NA	-11	AMS	p3k14c
Beta-140063	Las Capas		USA	Arizona	2960	40	Zea mays	unknown	NA	-11	AMS	p3k14c
Beta-140064	Las Capas		USA	Arizona	2970	30	Zea mays	unknown	NA	-10.5	AMS	p3k14c
Beta-145105	Las Capas		USA	Arizona	2940	40	Zea mays	unknown	NA	NA	AMS	p3k14c
Beta-145107	Las Capas		USA	Arizona	2960	40	Zea mays	unknown	NA	NA	AMS	p3k14c
Beta-145108	Las Capas		USA	Arizona	3060	40	Zea mays	unknown	NA	-10.3	AMS	p3k14c
Beta-148405	Las Capas		USA	Arizona	2940	40	Zea mays	unknown	NA	NA	AMS	p3k14c
Beta-148407	Las Capas		USA	Arizona	2940	40	Zea mays	unknown	NA	NA	AMS	p3k14c
Beta-148408	Las Capas		USA	Arizona	3060	40	Zea mays	unknown	NA	-9.8	AMS	p3k14c
Beta-148409	Las Capas		USA	Arizona	3670	40	Zea mays	kernel	charred	-10.6	AMS	p3k14c
Beta-179351	Las Capas	AA:12:111	USA	Arizona	2540	40	Zea mays	maize	NA	NA	NA	p3k14c
Beta-179352	Las Capas	AA:12:111	USA	Arizona	2560	40	Zea mays	maize	NA	NA	NA	p3k14c
Beta-179353	Las Capas	AA:12:111	USA	Arizona	2530	40	Zea mays	maize	NA	NA	NA	p3k14c
Beta-292145	Las Capas	AA:12:111	USA	Arizona	2820	30	Zea mays	maize	NA	-11.2	NA	p3k14c
Beta-292146	Las Capas	AA:12:111	USA	Arizona	2890	30	Zea mays	maize	NA	-10.4	NA	p3k14c
Beta-292147	Las Capas	AA:12:111	USA	Arizona	2870	30	Zea mays	maize	NA	-10.4	NA	p3k14c
Beta-292149	Las Capas	AZ AA:12:111	USA	Arizona	3050	40	Zea mays	Maize	NA	NA	AMS	p3k14c
Beta-292150	Las Capas	AZ AA:12:111	USA	Arizona	3130	40	Zea mays	Maize	NA	-15.5	AMS	p3k14c
Beta-292151	Las Capas	AA:12:111	USA	Arizona	2890	30	Zea mays	maize	NA	-10.2	NA	p3k14c
Beta-292153	Las Capas	AA:12:111	USA	Arizona	2530	30	Zea mays	maize	NA	-10.8	NA	p3k14c
Beta-292154	Las Capas		USA	Arizona	3170	40	Zea mays	unknown	NA	-8.7	AMS	p3k14c
Beta-304531	Las Capas	AA:12:111	USA	Arizona	2900	40	Zea mays	maize	NA	-10.5	NA	p3k14c
Beta-304532	Las Capas	AA:12:111	USA	Arizona	2860	40	Zea mays	maize	NA	-11.1	NA	p3k14c
Beta-304533	Las Capas	AA:12:111	USA	Arizona	2860	40	Zea mays	maize	NA	-10.7	NA	p3k14c
Beta-304534	Las Capas	AA:12:111	USA	Arizona	2900	40	Zea mays	maize	NA	-11.1	NA	p3k14c
Beta-304535	Las Capas	AA:12:111	USA	Arizona	2880	40	Zea mays	maize	NA	-10.6	NA	p3k14c
Beta-304536	Las Capas	AA:12:111	USA	Arizona	2870	40	Zea mays	maize	NA	-11.1	NA	p3k14c
Beta-304538	Las Capas	AA:12:111	USA	Arizona	2940	30	Zea mays	maize	NA	-9.9	NA	p3k14c
Beta-304539	Las Capas	AA:12:111	USA	Arizona	2880	40	Zea mays	maize	NA	-10.1	NA	p3k14c
Beta-304540	Las Capas	AA:12:111	USA	Arizona	2820	40	Zea mays	maize	NA	-8.6	NA	p3k14c
Beta-304541	Las Capas	AA:12:111	USA	Arizona	2920	30	Zea mays	maize	NA	-11.2	NA	p3k14c
Beta-304542	Las Capas	AA:12:111	USA	Arizona	2930	30	Zea mays	maize	NA	-10.9	NA	p3k14c
Beta-304544	Las Capas	AA:12:111	USA	Arizona	2840	30	Zea mays	maize	NA	-10.5	NA	p3k14c
Beta-304545	Las Capas	AA:12:111	USA	Arizona	2950	30	Zea mays	maize	NA	-10.3	NA	p3k14c
Beta-304547	Las Capas	AA:12:111	USA	Arizona	2880	30	Zea mays	maize	NA	-11	NA	p3k14c
Beta-306684	Las Capas	AA:12:111	USA	Arizona	2450	30	Zea mays	maize	NA	-10.6	NA	p3k14c
Beta-306685	Las Capas		USA	Arizona	2710	30	Zea mays	unknown	NA	-12.6	AMS	p3k14c
Beta-306686	Las Capas	AA:12:111	USA	Arizona	2790	30	Zea mays	maize	NA	-10.6	NA	p3k14c
Beta-306687	Las Capas	AA:12:111	USA	Arizona	2730	30	Zea mays	maize	NA	-10.6	NA	p3k14c
Beta-306688	Las Capas		USA	Arizona	2630	30	Zea mays	unknown	NA	-10.5	AMS	p3k14c
Beta-306689	Las Capas		USA	Arizona	2610	30	Zea mays	unknown	NA	-10.4	AMS	p3k14c
Beta-306691	Las Capas	AA:12:111	USA	Arizona	2740	30	Zea mays	maize	NA	-10.3	NA	p3k14c
Beta-306692	Las Capas	AA:12:111	USA	Arizona	2770	30	Zea mays	maize	NA	-9.6	NA	p3k14c
Beta-306693	Las Capas	AA:12:111	USA	Arizona	2730	30	Zea mays	maize	NA	-10.9	NA	p3k14c
Beta-306694	Las Capas	AA:12:111	USA	Arizona	2770	30	Zea mays	maize	NA	-10.5	NA	p3k14c
Beta-306695	Las Capas	AA:12:111	USA	Arizona	2880	30	Zea mays	maize	NA	-11	NA	p3k14c
Beta-325654	Las Capas	AA:12:111	USA	Arizona	2790	30	Zea mays	maize	NA	-10.4	NA	p3k14c
Beta-325655	Las Capas	AA:12:111	USA	Arizona	2920	30	Zea mays	maize	NA	-11.2	NA	p3k14c
Beta-325656	Las Capas	AA:12:111	USA	Arizona	2720	30	Zea mays	maize	NA	-9.8	NA	p3k14c
Beta-325657	Las Capas	AA:12:111	USA	Arizona	2890	30	Zea mays	maize	NA	-11.4	NA	p3k14c
Beta-325658	Las Capas	AA:12:111	USA	Arizona	2780	30	Zea mays	maize	NA	-10.7	NA	p3k14c
Beta-325659	Las Capas	AA:12:111	USA	Arizona	2900	30	Zea mays	maize	NA	-10.2	NA	p3k14c
Beta-325660	Las Capas	AA:12:111	USA	Arizona	2860	30	Zea mays	maize	NA	-24.5	NA	p3k14c
Beta-325661	Las Capas	AA:12:111	USA	Arizona	2880	30	Zea mays	maize	NA	-10.2	NA	p3k14c
Beta-325662	Las Capas	AZ AA:12:111	USA	Arizona	3010	30	Zea mays	Maize	NA	-10.5	AMS	p3k14c
Beta-325663	Las Capas	AA:12:111	USA	Arizona	2930	30	Zea mays	maize	NA	-11	NA	p3k14c
Beta-325664	Las Capas	AA:12:111	USA	Arizona	2930	30	Zea mays	maize	NA	-10.8	NA	p3k14c
Beta-333930	Las Capas	AA:12:111	USA	Arizona	2530	30	Zea mays	maize 12-row cob fragment	NA	-10	NA	p3k14c
Beta-333931	Las Capas	AZ AA:12:111	USA	Arizona	4640	30	Zea mays	Maize cob fragment	NA	-10.3	AMS	p3k14c
Beta-333932	Las Capas	AA:12:111	USA	Arizona	2630	30	Zea mays	maize cupule	NA	-9.9	NA	p3k14c
Beta-333934	Las Capas	AA:12:111	USA	Arizona	2730	30	Zea mays	maize kernel	NA	-8.7	NA	p3k14c
Beta-333936	Las Capas	AA:12:111	USA	Arizona	2660	30	Zea mays	maize cupules and kernels	NA	-11.2	NA	p3k14c
Beta-333937	Las Capas	AA:12:111	USA	Arizona	2720	30	Zea mays	maize cupule	NA	-10.2	NA	p3k14c
Beta-333938	Las Capas	AA:12:111	USA	Arizona	2700	30	Zea mays	maize kernel	NA	-7.9	NA	p3k14c
Beta-333939	Las Capas	AA:12:111	USA	Arizona	2980	30	Zea mays	maize 14-row cob fragment	NA	-10.8	NA	p3k14c
Beta-333940	Las Capas	AA:12:111	USA	Arizona	2920	30	Zea mays	maize 8-row cob fragment	NA	-10.1	NA	p3k14c
Beta-339685	Las Capas	AA:12:111	USA	Arizona	2720	30	Zea mays	maize	NA	-8.5	NA	p3k14c
Beta-339686	Las Capas	AA:12:111	USA	Arizona	2500	30	Zea mays	maize	NA	-10.3	NA	p3k14c
Beta-339688	Las Capas	AA:12:111	USA	Arizona	2560	30	Zea mays	maize	NA	-10.9	NA	p3k14c
Beta-339689	Las Capas	AA:12:111	USA	Arizona	2490	30	Zea mays	maize	NA	-23.5	NA	p3k14c
Beta-339690	Las Capas	AA:12:111	USA	Arizona	2600	30	Zea mays	maize	NA	-10.2	NA	p3k14c
Beta-339693	Las Capas		USA	Arizona	2270	30	Zea mays	unknown	NA	-10.8	AMS	p3k14c
Beta-339694	Las Capas		USA	Arizona	2250	30	Zea mays	unknown	NA	-10	AMS	p3k14c
Beta-339695	Las Capas		USA	Arizona	2280	30	Zea mays	unknown	NA	-9.8	AMS	p3k14c
Beta-339696	Las Capas	AA:12:111	USA	Arizona	2450	30	Zea mays	maize	NA	-11.1	NA	p3k14c
Beta-339697	Las Capas	AA:12:111	USA	Arizona	2710	30	Zea mays	maize	NA	-10.4	NA	p3k14c
Beta-344167	Las Capas	AA:12:111	USA	Arizona	2520	30	Zea mays	maize cob frag	NA	-9.7	NA	p3k14c
Beta-344168	Las Capas	AA:12:111	USA	Arizona	2540	30	Zea mays	maize cob frag	NA	-10	NA	p3k14c
Beta-344169	Las Capas	AA:12:111	USA	Arizona	2470	30	Zea mays	maize	NA	-10.9	NA	p3k14c
Beta-344170	Las Capas	AZ AA:12:111	USA	Arizona	3990	30	Zea mays	Maize cupules	NA	-10.6	AMS	p3k14c
Beta-344171	Las Capas	AZ AA:12:111	USA	Arizona	4930	30	Zea mays	Maize cupules	NA	-10.5	AMS	p3k14c
Beta-358013	Las Capas	AA:12:111	USA	Arizona	2380	30	Zea mays	maize kernel	NA	-9.5	NA	p3k14c
Beta-358014	Las Capas	AA:12:111	USA	Arizona	2530	30	Zea mays	maize	NA	-11.1	NA	p3k14c
Beta-358015	Las Capas	AA:12:111	USA	Arizona	2650	30	Zea mays	maize cupules	NA	-10.3	NA	p3k14c
Beta-32290	Lisbon Valley Site	42Sa09999	USA	Utah	2110	70	Zea mays	Zea Mays	NA	NA	NA	p3k14c
Beta-134614	Little Cathedral	42Ga4540	USA	Utah	1610	40	Zea mays	Zea Mays	NA	-10.6	NA	p3k14c
A-3500	Los Ojitos		USA	Arizona	2170	150	Zea mays	kernel	charred	NA	AMS	p3k14c
Beta-123599	Los Pozos		USA	Arizona	2190	50	Zea mays	cupule	charred	-11.7	AMS	p3k14c
Beta-123600	Los Pozos		USA	Arizona	2380	40	Zea mays	cupule	charred	-12.7	AMS	p3k14c
Beta-123601	Los Pozos		USA	Arizona	2130	40	Zea mays	kernel	charred	-10.2	AMS	p3k14c
Beta-123602	Los Pozos		USA	Arizona	2140	50	Zea mays	cupule	charred	-10.7	AMS	p3k14c
Beta-123603	Los Pozos		USA	Arizona	2240	40	Zea mays	cupule	charred	-11.7	AMS	p3k14c
Beta-124111	Los Pozos		USA	Arizona	3340	60	Zea mays	kernel	charred	-10.7	AMS	p3k14c
Beta-124112	Los Pozos		USA	Arizona	3140	50	Zea mays	kernel	charred	-10.7	AMS	p3k14c
Beta-124113	Los Pozos		USA	Arizona	3230	50	Zea mays	kernel	charred	-10.3	AMS	p3k14c
Beta-124114	Los Pozos		USA	Arizona	3300	80	Zea mays	kernel	charred	-10.4	AMS	p3k14c
Beta-124696	Los Pozos		USA	Arizona	2150	60	Zea mays	cupule	charred	-10.4	AMS	p3k14c
Beta-124697	Los Pozos		USA	Arizona	2130	50	Zea mays	cupule	charred	-10.1	AMS	p3k14c
Beta-124698	Los Pozos		USA	Arizona	2150	60	Zea mays	cupule	charred	-10.5	AMS	p3k14c
Beta-124699	Los Pozos		USA	Arizona	2100	60	Zea mays	cupule	charred	-10.9	AMS	p3k14c
Beta-124700	Los Pozos		USA	Arizona	2190	50	Zea mays	cupule	charred	-11	AMS	p3k14c
Beta-125222	Los Pozos		USA	Arizona	2180	50	Zea mays	cupule	charred	-10.2	AMS	p3k14c
Beta-125223	Los Pozos		USA	Arizona	2190	50	Zea mays	cupule	charred	-9.3	AMS	p3k14c
Beta-125224	Los Pozos		USA	Arizona	2230	40	Zea mays	cupule	charred	-10.1	AMS	p3k14c
Beta-125225	Los Pozos		USA	Arizona	2160	30	Zea mays	cupule	charred	-10.5	AMS	p3k14c
Beta-125226	Los Pozos		USA	Arizona	2140	40	Zea mays	cupule	charred	-8.9	AMS	p3k14c
Beta-126328	Los Pozos		USA	Arizona	2140	50	Zea mays	kernel	charred	-8.3	AMS	p3k14c
Beta-126332	Los Pozos		USA	Arizona	2070	50	Zea mays	cupule	charred	-10.1	AMS	p3k14c
Beta-126948	Los Pozos		USA	Arizona	2100	40	Zea mays	cupule	charred	-16	AMS	p3k14c
Beta-126949	Los Pozos		USA	Arizona	2190	40	Zea mays	cupule	charred	-10.6	AMS	p3k14c
Beta-126950	Los Pozos		USA	Arizona	2110	40	Zea mays	cupule	charred	-10.2	AMS	p3k14c
Beta-126951	Los Pozos		USA	Arizona	2120	40	Zea mays	cupule	charred	-10.7	AMS	p3k14c
Beta-414201	Los Pozos	AA:12:91	USA	Arizona	3020	30	Zea mays	maize	NA	-11	NA	p3k14c
Beta-414202	Los Pozos	AA:12:91	USA	Arizona	3040	30	Zea mays	maize	NA	-11.7	NA	p3k14c
Beta-430931	Los Pozos	AA:12:91	USA	Arizona	3110	30	Zea mays	maize	NA	-10.4	NA	p3k14c
Beta-430932	Los Pozos	AA:12:91	USA	Arizona	3040	30	Zea mays	maize	NA	-10.6	NA	p3k14c
Beta-430933	Los Pozos	AA:12:91	USA	Arizona	3030	30	Zea mays	maize	NA	-11.3	NA	p3k14c
Beta-91140	Los Pozos		USA	Arizona	2140	60	Zea mays	cupule	charred	-2.5	AMS	p3k14c
Beta-91141	Los Pozos		USA	Arizona	2120	60	Zea mays	cupule	charred	-8.2	AMS	p3k14c
Beta-91142	Los Pozos		USA	Arizona	2150	50	Zea mays	cupule	charred	-7.6	AMS	p3k14c
Beta-91143	Los Pozos		USA	Arizona	2050	50	Zea mays	cupule	charred	-7.5	AMS	p3k14c
Beta-91144	Los Pozos		USA	Arizona	2170	60	Zea mays	cupule	charred	-8.2	AMS	p3k14c
Beta-91145	Los Pozos		USA	Arizona	2110	50	Zea mays	cupule	charred	-11.6	AMS	p3k14c
Beta-91146	Los Pozos		USA	Arizona	2090	60	Zea mays	cupule	charred	-8.3	AMS	p3k14c
Beta-91147	Los Pozos		USA	Arizona	2240	60	Zea mays	cupule	charred	-8	AMS	p3k14c
Beta-91148	Los Pozos		USA	Arizona	2140	50	Zea mays	cupule	charred	-9.6	AMS	p3k14c
Beta-91149	Los Pozos		USA	Arizona	2160	60	Zea mays	cupule	charred	-6.7	AMS	p3k14c
Beta-95628	Los Pozos		USA	Arizona	2190	80	Zea mays	cupule	charred	-11.3	AMS	p3k14c
Beta-95629	Los Pozos		USA	Arizona	2150	80	Zea mays	cupule	charred	-11	AMS	p3k14c
Beta-95630	Los Pozos		USA	Arizona	2110	80	Zea mays	cupule	charred	-10.7	AMS	p3k14c
Beta-95631	Los Pozos		USA	Arizona	2060	80	Zea mays	cupule	charred	-11.6	AMS	p3k14c
Beta-95632	Los Pozos		USA	Arizona	2090	80	Zea mays	cupule	charred	-11.3	AMS	p3k14c
CAMS-34923	Los Pozos		USA	Arizona	4050	50	Zea mays	cupule	charred	NA	AMS	p3k14c
AA-9317	Lukachukai		USA	Arizona	3445	45	Zea mays	Maize	NA	NA	AMS	p3k14c
AA-9319	Lukachukai		USA	Arizona	3135	45	Zea mays	Maize	NA	NA	AMS	p3k14c
AA-9321	Lukachukai		USA	Arizona	3050	50	Zea mays	Maize	NA	NA	AMS	p3k14c
Beta-503044	Maces Cave	42Ka5062	USA	Utah	1270	30	Zea mays	Zea Mays	NA	-9.3	NA	p3k14c
D-AMS-27307	Martinez Pithouse	42Cb000	USA	Utah	873	45	Zea mays	Zea Mays	NA	NA	NA	p3k14c
CAMS-43176	McEuen Cave		USA	Arizona	2290	40	Zea mays	cob	uncharred	NA	AMS	p3k14c
CAMS-43177	McEuen Cave		USA	Arizona	3690	50	Zea mays	cob	uncharred	NA	AMS	p3k14c
CAMS-43178	McEuen Cave		USA	Arizona	2430	50	Zea mays	cob	uncharred	NA	AMS	p3k14c
CAMS-43179	McEuen Cave		USA	Arizona	2790	50	Zea mays	cob	uncharred	NA	AMS	p3k14c
CAMS-43180	McEuen Cave		USA	Arizona	2780	40	Zea mays	cob	uncharred	NA	AMS	p3k14c
CAMS-45662	McEuen Cave		USA	Arizona	2270	50	Zea mays	cob	uncharred	NA	AMS	p3k14c
CAMS-45663	McEuen Cave		USA	Arizona	2290	60	Zea mays	cob	uncharred	NA	AMS	p3k14c
CAMS-45664	McEuen Cave		USA	Arizona	2320	40	Zea mays	cob	uncharred	NA	AMS	p3k14c
OxA-25507	McEuen Cave		USA	Arizona	2699	26	Zea mays	Uncharred maize cob	NA	NA	AMS	da Fonseca et al. 2015
Beta-206383	Mescal Wash	AZ EE:2:51	USA	Arizona	2580	40	Zea mays	Zea mays cupules	NA	-10.7	AMS	p3k14c
Beta-206386	Mescal Wash	AZ EE:2:51	USA	Arizona	2820	40	Zea mays	Maize	NA	-10.2	AMS	p3k14c
AA-1074	Milagro		USA	Arizona	2780	90	Zea mays	kernel	charred	NA	AMS	p3k14c
AA-12053	Milagro		USA	Arizona	2910	45	Zea mays	kernel	charred	NA	AMS	p3k14c
AA-12054	Milagro		USA	Arizona	2775	60	Zea mays	kernel	charred	NA	AMS	p3k14c
AA-12055	Milagro		USA	Arizona	2930	45	Zea mays	kernel	charred	NA	AMS	p3k14c
AA-12056	Milagro		USA	Arizona	2915	45	Zea mays	kernel	charred	NA	AMS	p3k14c
AA-110819	Mogollon Village	LA 11568	USA	New Mexico	1878	19	Zea mays	cupule	charred	-10.9	AMS	p3k14c
AA-110821	Mogollon Village	LA 11568	USA	New Mexico	1938	19	Zea mays	NA	charred	-9.3	AMS	p3k14c
AA-111725	Mogollon Village	LA 11568	USA	New Mexico	2137	20	Zea mays	NA	charred	-8.8	AMS	p3k14c
Beta-329232	Montoya Site	LA 88891	USA	New Mexico	3610	30	Zea mays	maize cob	NA	NA	AMS	CARD
Beta-330166	Montoya Site	LA 88891	USA	New Mexico	3640	30	Zea mays	maize cob	NA	NA	AMS	CARD
Beta-124190	Morss Cave 27	42Ga0448	USA	Utah	1470	60	Zea mays	Zea Mays	NA	-11.4	NA	p3k14c
Beta-122596	Mountain Boomer Site	42GR2945	USA	Utah	1880	60	Zea mays	maize	NA	NA	NA	p3k14c
Beta-122597	Mountain Boomer Site	42GR2945	USA	Utah	1130	50	Zea mays	maize	NA	NA	NA	p3k14c
Beta-158094	Mountainview	AZ J:14:38	USA	Arizona	1830	40	Zea mays	Maize	NA	-11	AMS	p3k14c
Beta-87912	Mountainview	AZ J:14:38	USA	Arizona	1810	50	Zea mays	Maize	NA	-10.8	AMS	p3k14c
Beta-60056	Mud Loaf Granary	5RB3290	USA	Utah	1260	90	Zea mays	maize	NA	NA	NA	CARD
Beta-101263	NA	42Ga4063	USA	Utah	1350	70	Zea mays	Zea Mays	NA	-11.4	NA	p3k14c
Beta-107649	NA	42Ka1502	USA	Utah	950	60	Zea mays	Zea Mays	NA	-10.7	NA	p3k14c
Beta-107650	NA	42Ka4416	USA	Utah	890	60	Zea mays	Zea Mays	NA	-10.5	NA	p3k14c
Beta-121577	NA	42Ka4535	USA	Utah	1390	60	Zea mays	Zea Mays	NA	-10.5	NA	p3k14c
Beta-124182	NA	42Wn0181	USA	Utah	1700	50	Zea mays	Zea Mays	NA	-11.3	AMS	p3k14c
Beta-124184	NA	42Wn1926	USA	Utah	880	40	Zea mays	Zea Mays	NA	-9.9	AMS	p3k14c
Beta-124187	NA	42Wn2278	USA	Utah	1270	60	Zea mays	Zea Mays	NA	-10.6	NA	p3k14c
Beta-125909	NA	42Ga4507	USA	Utah	1070	70	Zea mays	Zea Mays	NA	-8.4	NA	p3k14c
Beta-128677	NA	42Ga4445	USA	Utah	940	30	Zea mays	Zea Mays	NA	-10	NA	p3k14c
Beta-128678	NA	42Wn2280	USA	Utah	890	60	Zea mays	Zea Mays	NA	-8.8	NA	p3k14c
Beta-132380	NA	42Ka2683	USA	Utah	1060	60	Zea mays	Zea Mays	NA	-9.8	NA	p3k14c
Beta-132381	NA	42Ka3383	USA	Utah	900	70	Zea mays	Zea Mays	NA	-9.4	NA	p3k14c
Beta-132382	NA	42Ka3383	USA	Utah	960	50	Zea mays	Zea Mays	NA	-10.3	NA	p3k14c
Beta-134477	NA	42Ka2580	USA	Utah	920	60	Zea mays	Zea Mays	NA	-9.8	NA	p3k14c
Beta-134479	NA	42Ka4876	USA	Utah	880	40	Zea mays	Zea Mays	NA	-13.6	NA	p3k14c
Beta-134608	NA	42Ga1541	USA	Utah	1230	60	Zea mays	Zea Mays	NA	-9.5	NA	p3k14c
Beta-134610	NA	42Ga4518	USA	Utah	950	80	Zea mays	Zea Mays	NA	-8.7	NA	p3k14c
Beta-134611	NA	42Ga4521	USA	Utah	1610	120	Zea mays	Zea Mays	NA	-10.1	NA	p3k14c
Beta-134613	NA	42Ga4538	USA	Utah	1490	70	Zea mays	Zea Mays	NA	-9.7	NA	p3k14c
Beta-134615	NA	42Ga4542	USA	Utah	1650	70	Zea mays	Zea Mays	NA	-10.4	NA	p3k14c
Beta-134616	NA	42Ga4543	USA	Utah	1590	80	Zea mays	Zea Mays	NA	-9.8	NA	p3k14c
Beta-134619	NA	42Ga4561	USA	Utah	1320	70	Zea mays	Zea Mays	NA	-9.6	NA	p3k14c
Beta-140952	NA	42Ka3575	USA	Utah	1790	70	Zea mays	Zea Mays	NA	-9	NA	p3k14c
Beta-140953	NA	42Ka3684	USA	Utah	1690	80	Zea mays	Zea Mays	NA	NA	NA	p3k14c
Beta-140954	NA	42Ga4655	USA	Utah	1580	40	Zea mays	Zea Mays	NA	-9.6	NA	p3k14c
Beta-150669	NA	42Ka5628	USA	Utah	960	70	Zea mays	Zea Mays	NA	-10.8	NA	p3k14c
Beta-150670	NA	42Ka5609	USA	Utah	1110	80	Zea mays	Zea Mays	NA	-10.6	NA	p3k14c
Beta-154658	NA	42Wn2400	USA	Utah	1500	40	Zea mays	Zea Mays	NA	-11.7	NA	p3k14c
Beta-161577	NA	42Ga4032	USA	Utah	1200	80	Zea mays	Zea Mays	NA	-8.6	NA	p3k14c
Beta-161580	NA	42Ga4567	USA	Utah	770	50	Zea mays	Zea Mays	NA	-9.4	AMS	p3k14c
Beta-161581	NA	42Ga4567	USA	Utah	1170	70	Zea mays	Zea Mays	NA	-9.2	AMS	p3k14c
Beta-161582	NA	42Wn0007	USA	Utah	1100	40	Zea mays	Zea Mays	NA	-10.4	AMS	p3k14c
Beta-161586	NA	42Wn1901	USA	Utah	1160	50	Zea mays	Zea Mays	NA	-9.2	AMS	p3k14c
Beta-161592	NA	42Wn2234	USA	Utah	1770	50	Zea mays	Zea Mays	NA	-9.2	AMS	p3k14c
Beta-161597	NA	42Wn0006	USA	Utah	850	80	Zea mays	Zea Mays	NA	-8.8	NA	p3k14c
Beta-161600	NA	42Wn2381	USA	Utah	960	60	Zea mays	Zea Mays	NA	-8.5	AMS	p3k14c
Beta-161895	NA	42Ka1819	USA	Utah	980	60	Zea mays	Zea Mays	NA	-8.4	NA	p3k14c
Beta-168511	NA	42Un2889	USA	Utah	1340	40	Zea mays	Zea Mays	NA	-11.3	NA	p3k14c
Beta-168512	NA	42Un2889	USA	Utah	1520	80	Zea mays	Zea Mays	NA	-10.8	NA	p3k14c
Beta-168514	NA	42Un2889	USA	Utah	1670	100	Zea mays	Zea Mays	NA	-11.7	NA	p3k14c
Beta-175753	NA	42Em2837	USA	Utah	950	40	Zea mays	Zea Mays	NA	-8.7	AMS	p3k14c
Beta-190227	NA	42Ga4431	USA	Utah	960	40	Zea mays	Zea Mays	NA	-10.9	AMS	p3k14c
Beta-190930	NA	42Ka0877	USA	Utah	1280	90	Zea mays	Zea Mays	NA	-8.6	NA	p3k14c
Beta-190931	NA	42Ka0878	USA	Utah	1160	50	Zea mays	Zea Mays	NA	-9	NA	p3k14c
Beta-190933	NA	42Ka5902	USA	Utah	1440	50	Zea mays	Zea Mays	NA	-9.2	NA	p3k14c
Beta-190934	NA	42Ka5902	USA	Utah	1230	50	Zea mays	Zea Mays	NA	-9.3	NA	p3k14c
Beta-197181	NA	5LP188	USA	Colorado	1620	40	Zea mays	SEEDS	NA	-10.7	AMS	p3k14c
Beta-197182	NA	5LP188	USA	Colorado	1600	40	Zea mays	SEEDS	NA	-10.8	AMS	p3k14c
Beta-197183	NA	5LP188	USA	Colorado	1840	40	Zea mays	SEEDS	NA	-10.5	AMS	p3k14c
Beta-202517	NA	5LP185	USA	Colorado	1400	40	Zea mays	SEEDS	NA	-11.9	AMS	p3k14c
Beta-202518	NA	5LP185	USA	Colorado	1310	40	Zea mays	SEEDS	NA	-11.1	AMS	p3k14c
Beta-202519	NA	5LP185	USA	Colorado	1270	40	Zea mays	SEEDS	NA	-11	AMS	p3k14c
Beta-202520	NA	5LP185	USA	Colorado	1300	40	Zea mays	SEEDS	NA	-11.1	AMS	p3k14c
Beta-202521	NA	5LP239	USA	Colorado	1230	40	Zea mays	SEEDS	NA	-10.2	AMS	p3k14c
Beta-202522	NA	5LP239	USA	Colorado	1270	40	Zea mays	SEEDS	NA	-10.9	AMS	p3k14c
Beta-202523	NA	5LP240	USA	Colorado	1300	50	Zea mays	SEEDS	NA	-10.6	AMS	p3k14c
Beta-202621	NA	42Ka6043	USA	Utah	1960	50	Zea mays	Maize	NA	-9.1	NA	p3k14c
Beta-202835	NA	5LP570	USA	Colorado	1600	40	Zea mays	SEEDS	NA	-10.4	AMS	p3k14c
Beta-210166	NA	42Da0844	USA	Utah	910	40	Zea mays	Zea Mays	NA	-11.4	AMS	CARD
Beta-210733	NA	42Ws2187	USA	Utah	140	40	Zea mays	Zea Mays	NA	NA	AMS	CARD
Beta-210734	NA	42Ws2187	USA	Utah	140	40	Zea mays	Zea Mays	NA	NA	AMS	p3k14c
Beta-210735	NA	42Ws2188	USA	Utah	130	40	Zea mays	Zea Mays	NA	NA	AMS	p3k14c
Beta-217470	NA	42Em0760	USA	Utah	890	40	Zea mays	Zea Mays	NA	NA	NA	p3k14c
Beta-226303	NA	5LP239	USA	Colorado	1220	40	Zea mays	SEEDS	NA	-10.2	AMS	p3k14c
Beta-226304	NA	5LP240	USA	Colorado	1270	40	Zea mays	SEEDS	NA	-10.8	AMS	p3k14c
Beta-227645	NA	42Cb2588	USA	Utah	1070	40	Zea mays	Zea Mays	NA	NA	NA	p3k14c
Beta-239182	NA	42Ws1345	USA	Utah	930	40	Zea mays	Zea Mays	NA	-10.8	AMS	p3k14c
Beta-239183	NA	42Ws1345	USA	Utah	880	40	Zea mays	Zea Mays	NA	-10.4	NA	p3k14c
Beta-244161	NA	42Ws0195	USA	Utah	1300	40	Zea mays	Zea Mays	NA	-14.5	AMS	p3k14c
Beta-244162	NA	42Ws0195	USA	Utah	1220	40	Zea mays	Zea Mays	NA	-9.1	AMS	p3k14c
Beta-244163	NA	42Ws1897	USA	Utah	300	40	Zea mays	Zea Mays	NA	NA	AMS	p3k14c
Beta-244164	NA	42Ws1931	USA	Utah	1260	40	Zea mays	Zea Mays	NA	-9.7	AMS	p3k14c
Beta-244165	NA	42Ws1931	USA	Utah	1280	40	Zea mays	Zea Mays	NA	-10	AMS	p3k14c
Beta-251829	NA	42Ws1890	USA	Utah	900	40	Zea mays	Zea Mays	NA	-10.5	AMS	p3k14c
Beta-252613	NA	42Cb0109	USA	Utah	990	40	Zea mays	Zea Mays	NA	NA	NA	p3k14c
Beta-252614	NA	42Cb0224	USA	Utah	240	80	Zea mays	Zea Mays	NA	NA	NA	p3k14c
Beta-252615	NA	42Cb2678	USA	Utah	1190	50	Zea mays	Zea Mays	NA	NA	NA	p3k14c
Beta-252926	NA	42Ka6293	USA	Utah	1170	40	Zea mays	Zea Mays	NA	-11.2	AMS	p3k14c
Beta-252927	NA	42Ka6293	USA	Utah	1340	40	Zea mays	Zea Mays	NA	-9.8	AMS	p3k14c
Beta-289228	NA	42Cb0956	USA	Utah	920	40	Zea mays	Zea Mays	NA	-9.4	NA	p3k14c
Beta-311747	NA	42Ws3887	USA	Utah	1280	30	Zea mays	Zea Mays	NA	-10.9	AMS	p3k14c
Beta-311748	NA	42Ws3887	USA	Utah	1230	30	Zea mays	Zea Mays	NA	-10.8	AMS	p3k14c
Beta-311749	NA	42Ws3887	USA	Utah	1200	30	Zea mays	Zea Mays	NA	-11	AMS	p3k14c
Beta-311751	NA	42Ws3887	USA	Utah	1270	30	Zea mays	Zea Mays	NA	-10.2	AMS	p3k14c
Beta-311752	NA	42Ws3887	USA	Utah	1290	30	Zea mays	Zea Mays	NA	-10.7	AMS	p3k14c
Beta-311753	NA	42Ws3887	USA	Utah	1260	30	Zea mays	Zea Mays	NA	-9.8	AMS	p3k14c
Beta-311754	NA	42Ws3887	USA	Utah	1290	30	Zea mays	Zea Mays	NA	-11.1	AMS	p3k14c
Beta-311755	NA	42Ws3887	USA	Utah	1270	30	Zea mays	Zea Mays	NA	-9.9	AMS	p3k14c
Beta-311756	NA	42Ws3887	USA	Utah	1300	30	Zea mays	Zea Mays	NA	-10.4	AMS	p3k14c
Beta-311757	NA	42Ws3887	USA	Utah	1290	30	Zea mays	Zea Mays	NA	-10.9	AMS	p3k14c
Beta-311758	NA	42Ws3887	USA	Utah	1300	30	Zea mays	Zea Mays	NA	-10	AMS	p3k14c
Beta-311759	NA	42Ws5164	USA	Utah	1370	30	Zea mays	Zea Mays	NA	-12.9	AMS	p3k14c
Beta-311760	NA	42Ws5164	USA	Utah	1230	30	Zea mays	Zea Mays	NA	-11.1	AMS	p3k14c
Beta-311761	NA	42Ws5164	USA	Utah	1260	30	Zea mays	Zea Mays	NA	-10.2	AMS	p3k14c
Beta-311762	NA	42Ws5164	USA	Utah	1240	30	Zea mays	Zea Mays	NA	-11.1	AMS	p3k14c
Beta-311763	NA	42Ws5167	USA	Utah	1340	30	Zea mays	Zea Mays	NA	-10.7	AMS	p3k14c
Beta-311764	NA	42Ws5167	USA	Utah	1320	30	Zea mays	Zea Mays	NA	-11.3	AMS	p3k14c
Beta-311765	NA	42Ws5167	USA	Utah	1810	30	Zea mays	Zea Mays	NA	-12.1	AMS	p3k14c
Beta-311766	NA	42Ws5167	USA	Utah	1410	30	Zea mays	Zea Mays	NA	-10.9	NA	p3k14c
Beta-311767	NA	42Ws5167	USA	Utah	1320	30	Zea mays	Zea Mays	NA	-10.2	AMS	p3k14c
Beta-311768	NA	42Ws5167	USA	Utah	1320	30	Zea mays	Zea Mays	NA	-10.6	AMS	p3k14c
Beta-311769	NA	42Ws5167	USA	Utah	1390	30	Zea mays	Zea Mays	NA	-11.5	AMS	p3k14c
Beta-311770	NA	42Ws5167	USA	Utah	1300	30	Zea mays	Zea Mays	NA	-11.1	AMS	p3k14c
Beta-311771	NA	42Ws5167	USA	Utah	1360	30	Zea mays	Zea Mays	NA	-10.6	AMS	p3k14c
Beta-311772	NA	42Ws5167	USA	Utah	1340	30	Zea mays	Zea Mays	NA	-10.7	AMS	p3k14c
Beta-311773	NA	42Ws5167	USA	Utah	1330	30	Zea mays	Zea Mays	NA	-11.3	AMS	p3k14c
Beta-311775	NA	42Ws5167	USA	Utah	1820	30	Zea mays	Zea Mays	NA	-10.9	AMS	p3k14c
Beta-311777	NA	42Ws5167	USA	Utah	1320	30	Zea mays	Zea Mays	NA	-11.4	AMS	p3k14c
Beta-330516	NA	42Cb2910	USA	Utah	1210	30	Zea mays	Zea Mays	NA	-10.5	NA	p3k14c
Beta-330517	NA	42Cb2910	USA	Utah	1170	30	Zea mays	Zea Mays	NA	-10.4	NA	p3k14c
Beta-330519	NA	42Dc3053	USA	Utah	900	30	Zea mays	Zea Mays	NA	-10.1	NA	p3k14c
Beta-330520	NA	42Dc3053	USA	Utah	1520	30	Zea mays	Zea Mays	NA	NA	NA	p3k14c
Beta-33794/ETH-5947	NA	42To0504	USA	Utah	1290	70	Zea mays	Zea Mays	NA	NA	NA	p3k14c
Beta-346332	NA	42Ka7165	USA	Utah	960	30	Zea mays	Zea Mays	NA	-9.8	NA	p3k14c
Beta-350462	NA	42Dc3053	USA	Utah	1480	30	Zea mays	Zea Mays	NA	NA	NA	p3k14c
Beta-350463	NA	42Dc3053	USA	Utah	1400	30	Zea mays	Zea Mays	NA	-10.8	NA	p3k14c
Beta-350465	NA	42Dc3053	USA	Utah	1170	30	Zea mays	Zea Mays	NA	-10.9	NA	p3k14c
Beta-350468	NA	42Cb3062	USA	Utah	1070	30	Zea mays	Zea Mays	NA	-9.4	NA	p3k14c
Beta-350473	NA	42Cb3105	USA	Utah	910	30	Zea mays	Zea Mays	NA	-9.9	NA	p3k14c
Beta-350478	NA	42Dc3145	USA	Utah	1420	30	Zea mays	Zea Mays	NA	-9.5	NA	p3k14c
Beta-350483	NA	42Dc3367	USA	Utah	1460	30	Zea mays	Zea Mays	NA	-12.8	NA	p3k14c
Beta-350484	NA	42Dc3367	USA	Utah	1400	30	Zea mays	Zea Mays	NA	-11.3	NA	p3k14c
Beta-377217	NA	42Un2093	USA	Utah	1140	30	Zea mays	Zea Mays	NA	-10.2	NA	CARD
Beta-408368	NA	5MT10736	USA	Colorado	1320	30	Zea mays cupule charred	SEEDS	NA	-11.8	AMS	p3k14c
Beta-408404	NA	5MT10736	USA	Colorado	1470	30	Zea mays cupule charred	SEEDS	NA	-11.4	AMS	p3k14c
Beta-48829	NA	42Dc0655	USA	Utah	830	70	Zea mays	Zea Mays	NA	-12.1	NA	p3k14c
Beta-54286	NA	42Cb0615	USA	Utah	990	70	Zea mays	Zea Mays	NA	NA	NA	CARD
Beta-54287	NA	42Cb0667	USA	Utah	1710	80	Zea mays	Zea Mays	NA	NA	NA	CARD
Beta-59604	NA	42Ws0964	USA	Utah	1130	60	Zea mays	Maize	NA	NA	NA	CARD
Beta-80770	NA	42Cb0109	USA	Utah	1190	80	Zea mays	Zea Mays	NA	NA	NA	p3k14c
Beta-94775	NA	42Ws3105	USA	Utah	1810	80	Zea mays	Maize	NA	-13.4	AMS	p3k14c
LUNK-1924	NA	42Dc0612	USA	Utah	1160	60	Zea mays	Zea Mays	NA	NA	NA	CARD
PRI-08-76-2844	NA	42Ws3544	USA	Utah	1815	15	Zea mays	Zea Mays	NA	NA	NA	p3k14c
PRI-5796	NA	42Da2026	USA	Utah	1129	20	Zea mays	Zea Mays	NA	NA	AMS	p3k14c
UGAMS-12219	NA	42Em4261	USA	Utah	1050	20	Zea mays	Zea Mays	NA	-9.5	AMS	p3k14c
UGAMS-3952	NA	42Em3424	USA	Utah	958	23	Zea mays	Zea Mays	NA	-10.63	AMS	p3k14c
UGAMS-44801	NA	CKL-1-190810-8-1	USA	Utah	960	20	Zea mays	Zea Mays	NA	NA	AMS	p3k14c
UGAMS-44803	NA	42Cb2198	USA	Utah	850	20	Zea mays	Zea Mays	NA	NA	AMS	p3k14c
UGAMS-44805	NA	42Cb0876	USA	Utah	1300	20	Zea mays	Zea Mays	NA	NA	AMS	p3k14c
UGAMS-44807	NA	PY0810-1-1	USA	Utah	990	20	Zea mays	Zea Mays	NA	NA	AMS	p3k14c
Beta-125910	Neaf Spring Alcove	42Ka0110	USA	Utah	1220	70	Zea mays	Zea Mays	NA	-8.5	NA	p3k14c
Beta-377202	Nephi Mounds	42Jb0002	USA	Utah	980	30	Zea mays	Maize	NA	-11.3	NA	p3k14c
Beta-377203	Nephi Mounds	42Jb0002	USA	Utah	1010	30	Zea mays	Maize	NA	-10.8	NA	p3k14c
Beta-377204	Nephi Mounds	42Jb0002	USA	Utah	960	30	Zea mays	Maize	NA	-11.5	NA	p3k14c
Beta-175755	NickPat Granary	42Em2885	USA	Utah	940	50	Zea mays	Zea Mays	NA	-9.1	NA	p3k14c
UGAMS-3949	NickPat Granary	42Em2885	USA	Utah	965	23	Zea mays	Zea Mays	NA	-10.65	AMS	p3k14c
Beta-109803	Nipple Alcove	42Ka1811	USA	Utah	1060	50	Zea mays	Zea Mays	NA	NA	NA	p3k14c
Beta-197358	North Creek Shelter	42Ga5863	USA	Utah	940	40	Zea mays	Zea Mays	NA	-15	AMS	p3k14c
Beta-221411	North Creek Shelter	42Ga5863	USA	Utah	1050	40	Zea mays	Zea Mays	NA	-11.6	AMS	p3k14c
Beta-261676	North Creek Shelter	42Ga5863	USA	Utah	1130	40	Zea mays	Zea Mays	NA	-10.3	AMS	p3k14c
Beta-261677	North Creek Shelter	42Ga5863	USA	Utah	1130	40	Zea mays	Zea Mays	NA	-10.2	AMS	p3k14c
Beta-261678	North Creek Shelter	42Ga5863	USA	Utah	1030	40	Zea mays	Zea Mays	NA	-10.5	AMS	p3k14c
Beta-75863	North Shelter (Falls Creek)	5LP1434	USA	Colorado	2140	40	Zea mays	SEEDS	NA	-26	NA	p3k14c
Beta-75864	North Shelter (Falls Creek)	5LP1434	USA	Colorado	2240	40	Zea mays	SEEDS	NA	-26	NA	p3k14c
Beta-75865	North Shelter (Falls Creek)	5LP1434	USA	Colorado	2260	40	Zea mays	SEEDS	NA	-26	NA	p3k14c
Beta-240766	Obsidian Cache Pithouse	42Ws4474	USA	Utah	1870	40	Zea mays	Zea Mays	NA	-10.7	AMS	p3k14c
Beta-178616	Old Corn	LA 137258	USA	New Mexico	3620	40	Zea mays	cob	charred	-10.2	AMS	p3k14c
Beta-179496	Old Corn	LA 137258	USA	New Mexico	3640	40	Zea mays	kernel	charred	-10.2	AMS	p3k14c
Beta-179557	Old Corn	LA 137258	USA	New Mexico	3660	40	Zea mays	kernel	charred	-10.9	AMS	p3k14c
Beta-179558	Old Corn	LA 137258	USA	New Mexico	3680	40	Zea mays	kernel	charred	-11.1	AMS	p3k14c
Beta-185022	Old Corn	LA 137258	USA	New Mexico	3760	50	Zea mays	cob	charred	-10.6	AMS	p3k14c
Beta-185023	Old Corn	LA 137258	USA	New Mexico	3810	50	Zea mays	kernel	charred	-10.9	AMS	p3k14c
Beta-185024	Old Corn	LA 137258	USA	New Mexico	3710	50	Zea mays	kernel	charred	-9.1	AMS	p3k14c
Beta-185025	Old Corn	LA 137258	USA	New Mexico	3700	50	Zea mays	kernel	charred	-9.7	AMS	p3k14c
Beta-185026	Old Corn	LA 137258	USA	New Mexico	3730	40	Zea mays	kernel	charred	-8.9	AMS	p3k14c
Beta-185027	Old Corn	LA 137258	USA	New Mexico	3660	50	Zea mays	cupule	charred	-10.5	AMS	p3k14c
Beta-74066	Old Man Cave	42Sa21153	USA	Utah	1810	60	Zea mays	Zea Mays	NA	-10.5	NA	p3k14c
Beta-180953	Omar's Site	42Ws1247	USA	Utah	1170	60	Zea mays	Zea Mays	NA	-10	NA	p3k14c
Beta-218462	Outpost Estates	BB:10:59	USA	Arizona	2900	40	Zea mays	maize	NA	NA	NA	p3k14c
Beta-218463	Outpost Estates	BB:10:59	USA	Arizona	3100	40	Zea mays	maize	NA	NA	NA	p3k14c
Beta-362331	Paint Pot Village	42Ka6164	USA	Utah	1180	30	Zea mays	Zea Mays	NA	-10.5	AMS	p3k14c
Beta-362332	Paint Pot Village	42Ka6164	USA	Utah	1180	30	Zea mays	Zea Mays	NA	-10.6	AMS	p3k14c
Beta-362333	Paint Pot Village	42Ka6164	USA	Utah	1220	30	Zea mays	Zea Mays	NA	-10.3	AMS	p3k14c
Beta-362334	Paint Pot Village	42Ka6164	USA	Utah	1180	30	Zea mays	Zea Mays	NA	-10.7	AMS	p3k14c
Beta-368067	Paint Pot Village	42Ka6164	USA	Utah	1510	30	Zea mays	Zea Mays	NA	-10.6	AMS	p3k14c
Beta-368068	Paint Pot Village	42Ka6164	USA	Utah	1550	30	Zea mays	Zea Mays	NA	-10.7	AMS	p3k14c
Beta-368069	Paint Pot Village	42Ka6164	USA	Utah	1650	30	Zea mays	Zea Mays	NA	-10	AMS	p3k14c
Beta-368070	Paint Pot Village	42Ka6164	USA	Utah	1660	30	Zea mays	Zea Mays	NA	-8	AMS	p3k14c
Beta-34936	Pantry Alcove	42Ga0103	USA	Utah	1640	80	Zea mays	Zea Mays	NA	-12	NA	p3k14c
Beta-34937	Pantry Alcove	42Ga0103	USA	Utah	1570	70	Zea mays	Zea Mays	NA	-12.1	NA	p3k14c
Beta-171925	Paragonah	42IN43	USA	Utah	960	40	Zea mays	maize	NA	-10.2	NA	p3k14c
Beta-171926	Paragonah	42IN43	USA	Utah	900	90	Zea mays	maize	NA	-11.1	NA	p3k14c
Beta-171927	Paragonah	42IN43	USA	Utah	960	40	Zea mays	maize	NA	-9.6	NA	p3k14c
Beta-171928	Paragonah	42IN43	USA	Utah	1030	40	Zea mays	maize	NA	-11.3	NA	p3k14c
Beta-171929	Paragonah	42IN43	USA	Utah	920	90	Zea mays	maize	NA	-11	NA	p3k14c
Beta-171930	Paragonah	42IN43	USA	Utah	990	60	Zea mays	maize	NA	-11.4	NA	p3k14c
Beta-171931	Paragonah	42IN43	USA	Utah	910	40	Zea mays	maize	NA	-10.9	NA	p3k14c
Beta-171932	Paragonah	42IN43	USA	Utah	1040	40	Zea mays	maize	NA	-9.7	NA	p3k14c
Beta-171933	Paragonah	42IN43	USA	Utah	920	40	Zea mays	maize	NA	-11.1	NA	p3k14c
Beta-171934	Paragonah	42IN43	USA	Utah	970	40	Zea mays	maize	NA	-11.1	NA	p3k14c
Beta-171935	Paragonah	42IN43	USA	Utah	940	40	Zea mays	maize	NA	-11.2	NA	p3k14c
Beta-171936	Paragonah	42IN43	USA	Utah	1120	40	Zea mays	maize	NA	-10.9	NA	p3k14c
Beta-284780	Paragonah	42In0043	USA	Utah	940	40	Zea mays	Maize	NA	-10.1	NA	p3k14c
Beta-284781	Paragonah	42In0043	USA	Utah	940	40	Zea mays	Maize	NA	-9.4	NA	p3k14c
Beta-131667	Park Wash Site	42Ka4280	USA	Utah	1240	40	Zea mays	Zea Mays	NA	-11.2	NA	p3k14c
PRI-07-58-433-7825	Parowan Site	42In0100	USA	Utah	985	20	Zea mays	Zea Mays	NA	NA	AMS	p3k14c
PRI-07-58-433-8266	Parowan Site	42In0100	USA	Utah	960	20	Zea mays	Zea Mays	NA	NA	AMS	p3k14c
PRI-07-58-433-9646	Parowan Site	42In0100	USA	Utah	990	20	Zea mays	Zea Mays	NA	NA	AMS	p3k14c
PRI-07-58-433-9688	Parowan Site	42In0100	USA	Utah	1005	20	Zea mays	Zea Mays	NA	NA	AMS	p3k14c
Beta-62914	Paso de la Amada		Mexico	Chiapas	3135	55	Zea mays	kernel	charred	NA	AMS	p3k14c
Beta-62916	Paso de la Amada		Mexico	Chiapas	3050	55	Zea mays	kernel	charred	NA	AMS	p3k14c
Beta-62917	Paso de la Amada		Mexico	Chiapas	3240	55	Zea mays	kernel	charred	NA	AMS	p3k14c
UGAMS-3951	Perfect Granary	42Em3048	USA	Utah	932	24	Zea mays	Zea Mays	NA	-11.42	AMS	p3k14c
Beta-115955	Phoenix Courthouse	T:12:95	USA	Arizona	1800	50	Zea mays	maize	NA	NA	NA	p3k14c
PRI-10-77-5376	Pigg site	5MT4802	USA	Colorado	1105	15	Charred Zea Mays kernal	SEEDS	NA	-10.9	AMS	p3k14c
PRI-10-77-5377	Pigg site	5MT4802	USA	Colorado	800	15	Charred Zea Mays kernal	SEEDS	NA	-10.8	AMS	p3k14c
PRI-10-77-5861	Pigg site	5MT4802	USA	Colorado	795	15	Charred Zea Mays kernal	SEEDS	NA	-9.5	AMS	p3k14c
PRI-10-77-5866	Pigg site	5MT4802	USA	Colorado	800	15	Charred Zea Mays kernal	SEEDS	NA	-10.3	AMS	p3k14c
PRI-10-77-5895	Pigg site	5MT4802	USA	Colorado	800	15	Charred Zea Mays kernal	SEEDS	NA	-9	AMS	p3k14c
PRI-8-24-5221	Pigg site	5MT4802	USA	Colorado	870	15	Zea Mays cob- charred	SEEDS	NA	-11.4	AMS	p3k14c
PRI-8-24-5225	Pigg site	5MT4802	USA	Colorado	860	15	Charred Zea Mays cob	SEEDS	NA	-11	AMS	p3k14c
PRI-8-24-5226	Pigg site	5MT4802	USA	Colorado	825	15	Charred Zea Mays cob	SEEDS	NA	-10.2	AMS	p3k14c
PRI-8-24-5253	Pigg site	5MT4802	USA	Colorado	800	15	Charred Zea Mays kernal	SEEDS	NA	-11	AMS	p3k14c
Beta-55076	Pottery Knoll	42Ka1568	USA	Utah	810	50	Zea mays	Zea Mays	NA	-10	NA	p3k14c
Beta-55077	Pottery Knoll	42Ka1568	USA	Utah	770	50	Zea mays	Zea Mays	NA	-9.6	NA	p3k14c
Beta-217471	Range Creek	42EM3355	USA	Utah	970	40	Zea mays	maize	NA	-10.6	NA	p3k14c
Beta-217472	Range Creek	42EM3446	USA	Utah	1360	40	Zea mays	maize	NA	-9.3	NA	p3k14c
Beta-237356	Rangers Dormitory	42Cb2671	USA	Utah	950	40	Zea mays	Zea Mays	NA	-9.6	AMS	p3k14c
D-AMS-10871	Rasmussen Cave	42Cb0016	USA	Utah	1083	24	Zea mays	Zea Mays	NA	NA	AMS	p3k14c
Beta-368071	Ravens Roost	42Ka6160	USA	Utah	1610	30	Zea mays	Zea Mays	NA	-8.2	AMS	p3k14c
Beta-78335	Red Feather	42Ga0276	USA	Utah	1360	80	Zea mays	Zea Mays	NA	-21.3	NA	p3k14c
Beta-165413	Rich's Shelter	42Ga0882	USA	Utah	950	60	Zea mays	Zea Mays	NA	-10.1	NA	p3k14c
Beta-165414	Rich's Shelter	42Ga0882	USA	Utah	1080	80	Zea mays	Zea Mays	NA	-9.9	NA	p3k14c
Beta-161851	Rillito Fan		USA	Arizona	760	40	Zea mays	cupule	charred	-10.8	AMS	p3k14c
Beta-90318	Rillito Fan		USA	Arizona	2860	40	Zea mays	cupule	charred	NA	AMS	p3k14c
Beta-390953	Road Grade Site	42Ka6897	USA	Utah	900	30	Zea mays	Zea Mays	NA	-11.6	AMS	p3k14c
Beta-21478	Roadrunner Village	42Ws0326	USA	Utah	1465	85	Zea mays	Zea Mays	NA	NA	NA	CARD
Beta-166756	Romero and Valenzuela Caves		Mexico	Tamaulipas	2340	40	Zea mays	cob	uncharred	NA	AMS	p3k14c
Beta-166757	Romero and Valenzuela Caves		Mexico	Tamaulipas	2600	40	Zea mays	cob	uncharred	NA	AMS	p3k14c
Beta-85431	Romero and Valenzuela Caves		Mexico	Tamaulipas	3930	50	Zea mays	cob	uncharred	NA	AMS	p3k14c
Beta-85432	Romero and Valenzuela Caves		Mexico	Tamaulipas	2560	60	Zea mays	cob	uncharred	NA	AMS	p3k14c
Beta-85433	Romero and Valenzuela Caves		Mexico	Tamaulipas	3890	60	Zea mays	cob	uncharred	NA	AMS	p3k14c
Beta-85434	Romero and Valenzuela Caves		Mexico	Tamaulipas	1380	60	Zea mays	cob	uncharred	NA	AMS	Smith 1997
AA-9318	Salina Springs		USA	Arizona	2630	45	Zea mays	2 maize kernels	NA	NA	AMS	p3k14c
AA-9320	Salina Springs		USA	Arizona	2315	45	Zea mays	maize kernels	NA	NA	AMS	p3k14c
AA-9322	Salina Springs		USA	Arizona	2140	45	Zea mays	maize kernels	NA	NA	AMS	p3k14c
Beta-175367	Salt Lake Airport	42SL0230	USA	Utah	1080	50	Zea mays	Maize	NA	-10.3	NA	p3k14c
AA-33923	San Andres		Mexico	Tabasco	2565	45	Zea mays	kernel	charred	NA	AMS	p3k14c
AA-33924	San Andres		Mexico	Tabasco	2430	35	Zea mays	cob	NA	NA	AMS	p3k14c
AA-33925	San Andres		Mexico	Tabasco	2390	50	Zea mays	cob	NA	NA	AMS	p3k14c
AA-33926	San Andres		Mexico	Tabasco	2505	45	Zea mays	cob	NA	NA	AMS	p3k14c
Beta-62911	San Carlos		Mexico	Chiapas	3365	55	Zea mays	kernel	charred	NA	AMS	p3k14c
AA-34172	San Luis de Cabezon		USA	New Mexico	3085	45	Zea mays	kernel	NA	-10.1	RADIOMETRIC	Ancient Maize Map
AA-34173	San Luis de Cabezon		USA	New Mexico	3125	45	Zea mays	Maize	charred	-9.4	AMS	p3k14c
AA-34174	San Luis de Cabezon		USA	New Mexico	3120	45	Zea mays	kernel	NA	-9.4	RADIOMETRIC	Ancient Maize Map
AA-34175	San Luis de Cabezon		USA	New Mexico	3115	50	Zea mays	kernel	NA	-9.7	RADIOMETRIC	Ancient Maize Map
AA-34176	San Luis de Cabezon		USA	New Mexico	3055	45	Zea mays	Maize	charred	-8.9	AMS	p3k14c
Beta-402780	San Luis de Cabezon		USA	New Mexico	3040	30	Zea mays	cupule	NA	-10.8	AMS	p3k14c
Beta-402781	San Luis de Cabezon		USA	New Mexico	3110	30	Zea mays	kernel	NA	-8.6	AMS	p3k14c
Beta-402782	San Luis de Cabezon		USA	New Mexico	3130	30	Zea mays	cupule	NA	-10.7	AMS	p3k14c
Beta-402784	San Luis de Cabezon		USA	New Mexico	3120	30	Zea mays	kernel	NA	-9	AMS	p3k14c
Beta-402788	San Luis de Cabezon		USA	New Mexico	3120	30	Zea mays	kernel	NA	-8.1	AMS	p3k14c
Beta-402789	San Luis de Cabezon		USA	New Mexico	3110	30	Zea mays	kernel	NA	-8.9	AMS	p3k14c
Beta-402791	San Luis de Cabezon		USA	New Mexico	3120	30	Zea mays	kernel	NA	-8.9	AMS	p3k14c
Beta-402794	San Luis de Cabezon		USA	New Mexico	3000	30	Zea mays	cupule	NA	-11	AMS	Ancient Maize Map
Beta-402796	San Luis de Cabezon		USA	New Mexico	3040	30	Zea mays	kernel	NA	-8.2	AMS	p3k14c
Beta-402798	San Luis de Cabezon		USA	New Mexico	3120	30	Zea mays	kernel	NA	NA	AMS	p3k14c
Beta-402800	San Luis de Cabezon		USA	New Mexico	3050	30	Zea mays	cupule	NA	-10.7	AMS	Ancient Maize Map
AA-3304	San Marcos		Mexico	Puebla	4680	50	Zea mays	cob	uncharred	NA	AMS	p3k14c
AA-3305	San Marcos		Mexico	Puebla	4700	60	Zea mays	cob	uncharred	NA	AMS	p3k14c
AA-3306	San Marcos		Mexico	Puebla	4150	50	Zea mays	cob	uncharred	NA	AMS	p3k14c
AA-3310	San Marcos		Mexico	Puebla	4600	60	Zea mays	cob	uncharred	NA	AMS	p3k14c
AA-3311	San Marcos		Mexico	Puebla	4700	110	Zea mays	cob	uncharred	NA	AMS	p3k14c
AA-3315	San Marcos		Mexico	Puebla	1560	45	Zea mays	cob	uncharred	NA	AMS	p3k14c
Beta-222192	Sandy Rise	NM-H-51-55	USA	New Mexico	2310	40	Zea mays	Maize	NA	-13.7	AMS	p3k14c
Beta-222194	Sandy Rise	NM-H-51-55	USA	New Mexico	2280	40	Zea mays	Maize cob fragment	NA	-10.9	AMS	p3k14c
Beta-222196	Sandy Rise	NM-H-51-55	USA	New Mexico	2220	40	Zea mays	Maize	NA	-10.7	AMS	p3k14c
Beta-67489	Santa Cruz Bend	AZ AA:12:746	USA	Arizona	2390	70	Zea mays	Maize	NA	NA	AMS	p3k14c
Beta-67490	Santa Cruz Bend	AZ AA:12:746	USA	Arizona	2200	60	Zea mays	Maize	NA	NA	AMS	p3k14c
Beta-81058	Santa Cruz Bend	AZ AA:12:746	USA	Arizona	2290	60	Zea mays	Maize	NA	NA	AMS	p3k14c
Beta-81059	Santa Cruz Bend	AZ AA:12:746	USA	Arizona	2290	60	Zea mays	Maize	NA	NA	AMS	p3k14c
Beta-81060	Santa Cruz Bend	AZ AA:12:746	USA	Arizona	2180	60	Zea mays	Maize	NA	NA	AMS	p3k14c
Beta-81061	Santa Cruz Bend	AZ AA:12:746	USA	Arizona	2010	60	Zea mays	Maize	NA	NA	AMS	p3k14c
Beta-81062	Santa Cruz Bend	AZ AA:12:746	USA	Arizona	2440	50	Zea mays	Maize	NA	NA	AMS	p3k14c
Beta-81063	Santa Cruz Bend	AZ AA:12:746	USA	Arizona	2260	60	Zea mays	Maize	NA	NA	AMS	p3k14c
Beta-81064	Santa Cruz Bend	AZ AA:12:746	USA	Arizona	2260	60	Zea mays	Maize	NA	NA	AMS	p3k14c
Beta-139119	Schmidt site	5MN4253	USA	Colorado	2010	40	Zea mays	SEEDS	NA	-11.2	NA	p3k14c
Beta-139120	Schmidt site	5MN4253	USA	Colorado	2110	40	Zea mays	SEEDS	NA	-9.4	NA	p3k14c
A-3395	Sheep Camp Shelter		USA	New Mexico	2170	180	Zea mays	kernel	uncharred	NA	AMS	p3k14c
A-3396	Sheep Camp Shelter		USA	New Mexico	2290	210	Zea mays	kernel	uncharred	NA	AMS	p3k14c
Beta-34934	Sheep Horn Alcove	42Ga0102	USA	Utah	1520	100	Zea mays	Zea Mays	NA	-11.5	NA	p3k14c
Beta-34935	Sheep Horn Alcove	42Ga0102	USA	Utah	1180	70	Zea mays	Zea Mays	NA	-11.9	NA	p3k14c
M-285	Site A:10:1	5MF373	USA	Utah	650	150	Zea mays	maize	NA	NA	NA	CARD
Beta-175754	Six Figures	42Em2881	USA	Utah	1130	40	Zea mays	Zea Mays	NA	-10.9	AMS	p3k14c
Beta-95272	Six Toe Shelter		USA	Utah	2360	80	Zea mays	Maize cob fragment	charred	-9.5	NA	p3k14c
Beta-95268	Six-Toe Shelter		USA	Utah	2030	90	Zea mays	cob	NA	-9.7	NA	p3k14c
Beta-95269	Six-Toe Shelter		USA	Utah	1830	70	Zea mays	cob	NA	-10.1	NA	p3k14c
Beta-95270	Six-Toe Shelter		USA	Utah	1060	70	Zea mays	cob	NA	-8.6	NA	p3k14c
Beta-95271	Six-Toe Shelter		USA	Utah	1940	80	Zea mays	cob	NA	-9	NA	p3k14c
Beta-210168	Skull Creek Shelter	42Da1417	USA	Utah	1160	40	Zea mays	Zea Mays	NA	-11.4	AMS	CARD
Beta-107656	Sleeping Rainbow Granary	42Wn2130	USA	Utah	1360	70	Zea mays	Zea Mays	NA	-9.3	NA	p3k14c
Beta-373444	Smoking Pipe	42Ut0150	USA	Utah	830	30	Zea mays	Maize	NA	-8.8	NA	p3k14c
Beta-373445	Smoking Pipe	42Ut0150	USA	Utah	850	30	Zea mays	Maize	NA	-10.3	NA	p3k14c
Beta-373446	Smoking Pipe	42Ut0150	USA	Utah	800	30	Zea mays	Maize	NA	-10	NA	p3k14c
Beta-377205	Snake Rock	42Sv0005	USA	Utah	860	30	Zea mays	Maize	NA	-9.7	NA	p3k14c
Beta-377207	Snake Rock	42Sv0005	USA	Utah	910	30	Zea mays	Maize	NA	-10.3	NA	p3k14c
Beta-377208	Snake Rock	42Sv0005	USA	Utah	940	30	Zea mays	Maize	NA	-10.2	NA	p3k14c
Beta-377209	Snake Rock	42Sv0005	USA	Utah	1020	30	Zea mays	Maize	NA	-10.6	NA	p3k14c
Beta-377210	Snake Rock	42Sv0005	USA	Utah	820	30	Zea mays	Maize	NA	-11.4	NA	p3k14c
Beta-377211	Snake Rock	42Sv0005	USA	Utah	890	30	Zea mays	Maize	NA	-9.8	NA	p3k14c
Beta-377212	Snake Rock	42Sv0005	USA	Utah	1010	30	Zea mays	Maize	NA	-10.2	NA	p3k14c
Beta-379248	Snake Rock	42Sv0005	USA	Utah	930	30	Zea mays	Maize	NA	-11.2	NA	p3k14c
AA-6803	Sniper Site	AZ V:3:4	USA	Arizona	1870	75	Zea mays	maize cupule	NA	NA	AMS	Geib and Huckell 1994
AA-6804	Sniper Site	AZ V:3:4	USA	Arizona	1840	60	Zea mays	maize cupule	NA	NA	AMS	Geib and Huckell 1994
AA-6640	Solar Well		USA	Arizona	2245	60	Zea mays	kernel	charred	NA	AMS	p3k14c
AA-6641	Solar Well		USA	Arizona	2835	85	Zea mays	kernel	charred	NA	AMS	p3k14c
Beta-143631	Sonders Basket	42Da0722	USA	Utah	1210	70	Zea mays	Zea Mays	NA	NA	NA	CARD
Beta-373437	South Temple	42SL0285	USA	Utah	900	30	Zea mays	Maize	NA	-10.5	NA	p3k14c
Beta-373438	South Temple	42SL0285	USA	Utah	810	30	Zea mays	Maize	NA	-10.4	NA	p3k14c
Beta-373439	South Temple	42SL0285	USA	Utah	870	30	Zea mays	Maize	NA	-10.5	NA	p3k14c
Beta-122979	South Temple Site	42SL0285	USA	Utah	1080	60	Zea mays	Zea Mays	NA	-10.2	AMS	p3k14c
Beta-379129	Spillway Site	42Ga6264	USA	Utah	1070	30	Zea mays	Zea Mays	NA	-11.4	AMS	p3k14c
Beta-345851	Spotten Cave	42Ut0104	USA	Utah	900	30	Zea mays	Maize	NA	-11.5	NA	p3k14c
Beta-345853	Spotten Cave	42Ut0104	USA	Utah	900	30	Zea mays	Maize	NA	-11.4	NA	p3k14c
Beta-345854	Spotten Cave	42Ut0104	USA	Utah	1040	30	Zea mays	Maize	NA	-8.8	NA	p3k14c
AA-13256	Square Hearth	AA:12:745	USA	Arizona	1630	65	Zea mays	maize	NA	-10	NA	p3k14c
AA-13257	Square Hearth	AZ AA:12:745	USA	Arizona	3505	65	Zea mays	Maize	NA	NA	AMS	p3k14c
AA-13259	Square Hearth	AA:12:745	USA	Arizona	1765	55	Zea mays	maize	NA	-10	NA	p3k14c
AA-13260	Square Hearth		USA	Arizona	2135	80	Zea mays	Maize	NA	NA	AMS	p3k14c
AA-13261	Square Hearth	AA:12:745	USA	Arizona	1645	60	Zea mays	maize	NA	-10	NA	p3k14c
AA-13264	Square Hearth	AA:12:745	USA	Arizona	1565	60	Zea mays	maize	NA	-10	NA	p3k14c
Beta-377214	Steinaker Gap	42Un2004	USA	Utah	1600	30	Zea mays	Maize	NA	-11	NA	CARD
Beta-377215	Steinaker Gap	42Un2004	USA	Utah	1650	30	Zea mays	Maize	NA	-10.7	NA	CARD
Beta-377216	Steinaker Gap	42Un2004	USA	Utah	1570	30	Zea mays	Maize	NA	-10.4	NA	CARD
Beta-193388	Stewart Brickyard	AZ AA:12:51	USA	Arizona	2890	40	Zea mays	Maize	NA	-10.6	AMS	p3k14c
Beta-208858	Stewart Brickyard	AZ AA:12:51	USA	Arizona	2840	40	Zea mays	Maize	NA	-8.6	AMS	p3k14c
Beta-208861	Stewart Brickyard	AZ AA:12:51	USA	Arizona	2850	40	Zea mays	Maize	NA	NA	AMS	p3k14c
Beta-81065	Stone Pipe	BB:13:425	USA	Arizona	1720	60	Zea mays	maize	NA	-9.3	NA	p3k14c
Beta-81066	Stone Pipe	AZ BB:13:425	USA	Arizona	2390	50	Zea mays	Maize	NA	NA	AMS	p3k14c
Beta-81067	Stone Pipe		USA	Arizona	2150	60	Zea mays	Maize	NA	NA	AMS	p3k14c
Beta-81069	Stone Pipe		USA	Arizona	2360	50	Zea mays	Maize	NA	NA	AMS	p3k14c
Beta-81071	Stone Pipe	BB:13:425	USA	Arizona	1650	60	Zea mays	maize	NA	-10.4	NA	p3k14c
PRI-07-58-283-3101	Summit Site	42In0040	USA	Utah	965	20	Zea mays	Zea Mays	NA	NA	AMS	p3k14c
PRI-07-58-365-2814	Summit Site	42In0040	USA	Utah	990	20	Zea mays	Zea Mays	NA	NA	AMS	p3k14c
PRI-07-58-395-4712	Summit Site	42In0040	USA	Utah	970	20	Zea mays	Zea Mays	NA	NA	AMS	p3k14c
PRI-07-58-509-3236	Summit Site	42In0040	USA	Utah	945	20	Zea mays	Zea Mays	NA	NA	AMS	p3k14c
Beta-76546	Tabeguache Cave	5MN868	USA	Colorado	2060	60	Zea mays	SEEDS	NA	NA	NA	p3k14c
UGa-12532	Tabeguache Cave	5MN868	USA	Colorado	2020	20	Zea mays	SEEDS	NA	-13.4	RADIOMETRIC	p3k14c
Beta-95306	Talus Village	5LP4223	USA	Colorado	1740	70	Zea mays kernels	SEEDS	NA	-10.2	NA	p3k14c
Beta-95307	Talus Village		USA	Colorado	2010	50	Zea mays	kernel	NA	-11.4	NA	p3k14c
Beta-95308	Talus Village		USA	Colorado	1700	130	Zea mays	kernel	NA	-10.6	NA	p3k14c
Beta-95309	Talus Village		USA	Colorado	1800	100	Zea mays	kernel	NA	-10.3	NA	p3k14c
Beta-95310	Talus Village		USA	Colorado	2160	70	Zea mays	cob	NA	-10.6	NA	p3k14c
Beta-159900	The Outpost	42Ga3891	USA	Utah	1030	40	Zea mays	Zea Mays	NA	-9.6	AMS	p3k14c
AA-19519	The Pits	AZ J:14:17	USA	Arizona	2035	65	Zea mays	Maize	NA	-11.1	AMS	p3k14c
AA-19520	The Pits		USA	Arizona	1940	65	Zea mays	Maize	NA	-12.2	AMS	p3k14c
AA-19521	The Pits		USA	Arizona	1995	65	Zea mays	Maize	NA	-10.9	AMS	p3k14c
AA-19522	The Pits		USA	Arizona	2005	65	Zea mays	Maize	NA	-10.4	AMS	p3k14c
Beta-156068/CAMS	The Pits		USA	Arizona	2120	40	Zea mays	Maize	NA	-11.4	AMS	p3k14c
Beta-156068/ETH	The Pits		USA	Arizona	2100	50	Zea mays	Maize	NA	-12.2	AMS	p3k14c
Beta-156068/VERA	The Pits		USA	Arizona	2100	40	Zea mays	Maize	NA	-12.1	AMS	p3k14c
Beta-73979	The Pits		USA	Arizona	2230	60	Zea mays	Maize	NA	-10.9	AMS	p3k14c
Beta-73982	The Pits		USA	Arizona	2180	60	Zea mays	Maize	NA	-11.5	AMS	p3k14c
Beta-73984	The Pits		USA	Arizona	2190	60	Zea mays	Maize	NA	-11.2	AMS	p3k14c
Beta-79145	The Pits		USA	Arizona	1990	60	Zea mays	Maize	NA	-15.3	AMS	p3k14c
Beta-79148	The Pits		USA	Arizona	1920	50	Zea mays	Maize	NA	-16.4	AMS	p3k14c
Beta-26275	Three Fir Shelter		USA	Arizona	3610	170	Zea mays	cob	uncharred	NA	RADIOMETRIC	CARD
Beta-97789	Three Fir Shelter		USA	Arizona	2220	60	Zea mays	cob	NA	-12	NA	p3k14c
Beta-97790	Three Fir Shelter		USA	Arizona	2230	50	Zea mays	cob	NA	-10.9	NA	p3k14c
Beta-365061	TJ Smith Site	5MT10736	USA	Colorado	1200	30	Zea mays	SEEDS	NA	-10.5	AMS	p3k14c
GX-12720	Tornillo Shelter	LA17687	USA	New Mexico	3175	240	Zea mays	cob	NA	NA	RADIOMETRIC	CARD
Beta-161896	Trail Canyon Alcove	42Ka1819	USA	Utah	1390	70	Zea mays	Zea Mays	NA	-9.8	NA	p3k14c
Beta-95166	Trail Canyon, Cave 2		USA	Utah	1990	90	Zea mays	kernel	NA	-11.6	NA	p3k14c
AA-5224	Triangle Cave	42Ga0288	USA	Utah	1600	50	Zea mays	Zea Mays	NA	-10.3	NA	p3k14c
Beta-34938	Triangle Cave	42Ga0288	USA	Utah	1570	80	Zea mays	Zea Mays	NA	-10.1	NA	p3k14c
Beta-34939	Triangle Cave	42Ga0288	USA	Utah	1270	70	Zea mays	Zea Mays	NA	-11.2	NA	p3k14c
Beta-34940	Triangle Cave	42Ga0288	USA	Utah	1480	50	Zea mays	Zea Mays	NA	-11	NA	p3k14c
Beta-34941	Triangle Cave	42Ga0288	USA	Utah	1770	90	Zea mays	Zea Mays	NA	-11.2	NA	p3k14c
Beta-95172	Tseahatso		USA	Utah	1230	80	Zea mays	kernel	NA	-9.9	NA	p3k14c
A-4180	Tularosa Cave		USA	New Mexico	1930	140	Zea mays	maize cupule	NA	NA	NA	p3k14c
A-4181	Tularosa Cave		USA	New Mexico	1940	90	Zea mays	maize cupule	NA	NA	NA	p3k14c
Beta-160185	Tularosa Cave		USA	New Mexico	950	50	Zea mays	cob	uncharred	NA	AMS	p3k14c
Beta-162533	Tularosa Cave		USA	New Mexico	710	50	Zea mays	cob	uncharred	NA	AMS	p3k14c
Beta-162534	Tularosa Cave		USA	New Mexico	830	50	Zea mays	cob	uncharred	NA	AMS	p3k14c
Beta-166753	Tularosa Cave		USA	New Mexico	1900	40	Zea mays	cob	uncharred	NA	AMS	p3k14c
Beta-166754	Tularosa Cave		USA	New Mexico	850	40	Zea mays	cob	uncharred	NA	AMS	p3k14c
Beta-166755	Tularosa Cave		USA	New Mexico	1920	40	Zea mays	cob	uncharred	NA	AMS	p3k14c
Beta-189054	Tularosa Cave		USA	New Mexico	1880	40	Zea mays	Uncharred maize cob	NA	NA	AMS	da Fonseca et al. 2015
Beta-189056	Tularosa Cave		USA	New Mexico	1890	40	Zea mays	uncharred maize cob	NA	NA	AMS	da Fonseca et al. 2015
Beta-189057	Tularosa Cave		USA	New Mexico	1830	40	Zea mays	uncharred maize cob	NA	NA	AMS	da Fonseca et al. 2015
A-3750	Tumamoc Hill	AZ AA:16:6	USA	Arizona	2470	270	Zea mays	Maize	NA	NA	NA	p3k14c
AA-45911	Tumamoc Hill	AZ AA:16:6	USA	Arizona	2078	44	Zea mays	Maize	NA	NA	AMS	p3k14c
AA-45912	Tumamoc Hill	AZ AA:16:6	USA	Arizona	2244	52	Zea mays	Maize	NA	NA	AMS	p3k14c
AA-84948	Turkey Pen Ruin		USA	Utah	1839	36	Zea mays	cob	uncharred	-11.3	AMS	p3k14c
MAMS-23673	Turkey Pen Ruin	42Sa03714	USA	Utah	1876	19	Zea mays	Zea Mays	NA	NA	AMS	p3k14c
MAMS-23674	Turkey Pen Ruin	42Sa03714	USA	Utah	1852	19	Zea mays	Zea Mays	NA	NA	AMS	p3k14c
MAMS-23675	Turkey Pen Ruin	42Sa03714	USA	Utah	1863	20	Zea mays	Zea Mays	NA	NA	AMS	p3k14c
MAMS-23676	Turkey Pen Ruin	42Sa03714	USA	Utah	1865	20	Zea mays	Zea Mays	NA	NA	AMS	p3k14c
MAMS-23677	Turkey Pen Ruin	42Sa03714	USA	Utah	1910	20	Zea mays	Zea Mays	NA	NA	AMS	p3k14c
MAMS-23678	Turkey Pen Ruin	42Sa03714	USA	Utah	1900	20	Zea mays	Zea Mays	NA	NA	AMS	p3k14c
MAMS-23679	Turkey Pen Ruin	42Sa03714	USA	Utah	1869	20	Zea mays	Zea Mays	NA	NA	AMS	p3k14c
MAMS-23680	Turkey Pen Ruin	42Sa03714	USA	Utah	2026	20	Zea mays	Zea Mays	NA	NA	AMS	p3k14c
MAMS-23681	Turkey Pen Ruin	42Sa03714	USA	Utah	1903	20	Zea mays	Zea Mays	NA	NA	AMS	p3k14c
MAMS-23682	Turkey Pen Ruin	42Sa03714	USA	Utah	1858	20	Zea mays	Zea Mays	NA	NA	AMS	p3k14c
MAMS-23683	Turkey Pen Ruin	42Sa03714	USA	Utah	1907	20	Zea mays	Zea Mays	NA	NA	AMS	p3k14c
MAMS-23684	Turkey Pen Ruin	42Sa03714	USA	Utah	1888	20	Zea mays	Zea Mays	NA	NA	AMS	p3k14c
MAMS-23685	Turkey Pen Ruin	42Sa03714	USA	Utah	1881	20	Zea mays	Zea Mays	NA	NA	AMS	p3k14c
MAMS-23686	Turkey Pen Ruin	42Sa03714	USA	Utah	1851	22	Zea mays	Zea Mays	NA	NA	AMS	p3k14c
WSU-3512	Turkey Pen Ruin		USA	Utah	1980	60	Zea mays	cob	uncharred	NA	NA	p3k14c
WSU-3513	Turkey Pen Ruin		USA	Utah	2050	80	Zea mays	cob	uncharred	NA	NA	p3k14c
Beta-361245	Turner-Look	42Gr0314	USA	Utah	940	30	Zea mays	Maize	NA	-10.8	NA	p3k14c
Beta-361246	Turner-Look	42Gr0314	USA	Utah	940	30	Zea mays	Maize	NA	-10.7	NA	p3k14c
Beta-361247	Turner-Look	42Gr0314	USA	Utah	950	30	Zea mays	Maize	NA	-11.4	NA	p3k14c
Beta-361248	Turner-Look	42Gr0314	USA	Utah	960	30	Zea mays	Maize	NA	-10	NA	p3k14c
Beta-244159	Uintah River Mound #1	42Un2902	USA	Utah	1140	40	Zea mays	Maize	NA	-11.1	NA	p3k14c
Beta-122742	Valencia Vieja	BB:13:15	USA	Arizona	1850	40	Zea mays	maize	NA	NA	NA	p3k14c
AA-27427	Valley Farms		USA	Arizona	2920	45	Zea mays	Maize	charred	NA	AMS	p3k14c
AA-27428	Valley Farms		USA	Arizona	2760	45	Zea mays	Maize	charred	NA	AMS	p3k14c
AA-27429	Valley Farms		USA	Arizona	2915	55	Zea mays	Maize	charred	NA	AMS	p3k14c
AA-27430	Valley Farms		USA	Arizona	2750	60	Zea mays	Maize	charred	NA	AMS	p3k14c
AA-27431	Valley Farms		USA	Arizona	2820	70	Zea mays	Maize	charred	NA	AMS	p3k14c
AA-27432	Valley Farms		USA	Arizona	2790	50	Zea mays	Maize	charred	NA	AMS	p3k14c
AA-27433	Valley Farms		USA	Arizona	2820	45	Zea mays	Maize	charred	NA	AMS	p3k14c
AA-27434	Valley Farms		USA	Arizona	2800	55	Zea mays	Maize	charred	NA	AMS	p3k14c
AA-27435	Valley Farms		USA	Arizona	2910	50	Zea mays	Maize	charred	NA	AMS	p3k14c
AA-27436	Valley Farms		USA	Arizona	2830	50	Zea mays	Maize	charred	NA	AMS	p3k14c
AA-27437	Valley Farms		USA	Arizona	2895	55	Zea mays	Maize	charred	NA	AMS	p3k14c
AA-27438	Valley Farms		USA	Arizona	2940	50	Zea mays	Maize	charred	NA	AMS	p3k14c
AA-27835	Valley Farms		USA	Arizona	2974	45	Zea mays	Maize	charred	NA	AMS	p3k14c
AA-27836	Valley Farms		USA	Arizona	2952	55	Zea mays	Maize	charred	NA	AMS	p3k14c
AA-27837	Valley Farms		USA	Arizona	2895	50	Zea mays	Maize	charred	NA	AMS	p3k14c
AA-27838	Valley Farms		USA	Arizona	2923	63	Zea mays	Maize	charred	NA	AMS	p3k14c
AA-28495	Valley Farms		USA	Arizona	2835	50	Zea mays	Maize	charred	NA	AMS	p3k14c
AA-28496	Valley Farms		USA	Arizona	3145	50	Zea mays	Maize	charred	-9.1	AMS	p3k14c
AA-28497	Valley Farms		USA	Arizona	2950	55	Zea mays	Maize	charred	NA	AMS	p3k14c
AA-28498	Valley Farms		USA	Arizona	2930	50	Zea mays	Maize	charred	NA	AMS	p3k14c
Beta-331683	Warren Mounds	42Wb0057	USA	Utah	830	30	Zea mays	Maize	NA	-10.4	NA	p3k14c
AA-4810	West End		USA	Arizona	2735	75	Zea mays	kernel	charred	NA	AMS	p3k14c
AA-4811	West End		USA	Arizona	2675	80	Zea mays	kernel	charred	NA	AMS	p3k14c
Beta-100409	Wetlands	AZ AA:12:90	USA	Arizona	2510	50	Zea mays	Maize	NA	NA	AMS	p3k14c
Beta-100410	Wetlands	AZ AA:12:90	USA	Arizona	2550	50	Zea mays	Maize	NA	NA	AMS	p3k14c
Beta-100413	Wetlands	AZ AA:12:90	USA	Arizona	2790	50	Zea mays	Maize	NA	NA	AMS	p3k14c
Beta-100415	Wetlands	AZ AA:12:90	USA	Arizona	2580	50	Zea mays	Maize	NA	NA	AMS	p3k14c
Beta-100418	Wetlands	AZ AA:12:90	USA	Arizona	2440	50	Zea mays	Maize	NA	NA	AMS	p3k14c
Beta-173898	White Basketmaker	42GR2929	USA	Utah	1790	40	Zea mays	maize	NA	NA	NA	p3k14c
Beta-173901	White Basketmaker	42GR2929	USA	Utah	1140	40	Zea mays	maize	NA	NA	NA	p3k14c
Beta-134617	White Sheep	42Ga4561	USA	Utah	1520	80	Zea mays	Zea Mays	NA	-9.6	NA	p3k14c
Beta-134618	White Sheep	42Ga4561	USA	Utah	1500	80	Zea mays	Zea Mays	NA	9.9	NA	p3k14c
UCIAMS-198907	Wholeplace Village	42Un0081	USA	Utah	1155	15	Zea mays	Zea Mays	NA	NA	AMS	CARD
Beta-379247	Willard Mounds	42Bo0003-6	USA	Utah	1040	30	Zea mays	Maize	NA	-11.1	NA	p3k14c
Beta-261679	Wolf Village	42Ut0273	USA	Utah	960	40	Zea mays	Maize	NA	-10.2	AMS	p3k14c
Beta-261680	Wolf Village	42Ut0273	USA	Utah	1020	40	Zea mays	Maize	NA	-10.3	AMS	p3k14c
Beta-261681	Wolf Village	42Ut0273	USA	Utah	1300	40	Zea mays	Maize	NA	-10.5	AMS	p3k14c
Beta-287720	Wolf Village	42Ut0273	USA	Utah	970	40	Zea mays	Maize	NA	-11.2	AMS	p3k14c
Beta-287721	Wolf Village	42Ut0273	USA	Utah	990	40	Zea mays	Maize	NA	-10.1	AMS	p3k14c
Beta-287722	Wolf Village	42Ut0273	USA	Utah	950	40	Zea mays	Maize	NA	-10.8	AMS	p3k14c
Beta-287723	Wolf Village	42Ut0273	USA	Utah	980	40	Zea mays	Maize	NA	-10.7	AMS	p3k14c
Beta-287724	Wolf Village	42Ut0273	USA	Utah	960	40	Zea mays	Maize	NA	-10.9	AMS	p3k14c
Beta-287725	Wolf Village	42Ut0273	USA	Utah	980	40	Zea mays	Maize	NA	-10.5	AMS	p3k14c
Beta-287726	Wolf Village	42Ut0273	USA	Utah	970	40	Zea mays	Maize	NA	-10.3	AMS	p3k14c
Beta-287727	Wolf Village	42Ut0273	USA	Utah	1010	40	Zea mays	Maize	NA	-11	AMS	p3k14c
Beta-287728	Wolf Village	42Ut0273	USA	Utah	930	40	Zea mays	Maize	NA	-10.5	AMS	p3k14c
Beta-287729	Wolf Village	42Ut0273	USA	Utah	910	40	Zea mays	Maize	NA	-10.2	AMS	p3k14c
Beta-287730	Wolf Village	42Ut0273	USA	Utah	920	40	Zea mays	Maize	NA	-10.9	AMS	p3k14c
Beta-312653	Wolf Village	42Ut0273	USA	Utah	900	30	Zea mays	Maize	NA	-11.8	AMS	p3k14c
Beta-312654	Wolf Village	42Ut0273	USA	Utah	960	30	Zea mays	Maize	NA	-10.9	AMS	p3k14c
Beta-312655	Wolf Village	42Ut0273	USA	Utah	1000	30	Zea mays	Maize	NA	-9.8	AMS	p3k14c
Beta-312656	Wolf Village	42Ut0273	USA	Utah	990	30	Zea mays	Maize	NA	-11.3	NA	p3k14c
Beta-312657	Wolf Village	42Ut0273	USA	Utah	1340	30	Zea mays	Maize	NA	-11.4	AMS	p3k14c
Beta-338653	Wolf Village	42Ut0273	USA	Utah	920	30	Zea mays	Maize	NA	-10.9	NA	p3k14c
Beta-338654	Wolf Village	42Ut0273	USA	Utah	910	30	Zea mays	Maize	NA	-8.7	AMS	p3k14c
Beta-338655	Wolf Village	42Ut0273	USA	Utah	900	30	Zea mays	Maize	NA	-10.2	AMS	p3k14c
Beta-361249	Wolf Village	42Ut0273	USA	Utah	900	30	Zea mays	Maize	NA	-10.8	AMS	p3k14c
Beta-361250	Wolf Village	42Ut0273	USA	Utah	1170	30	Zea mays	Maize	NA	-10.3	AMS	p3k14c
Beta-361251	Wolf Village	42Ut0273	USA	Utah	970	30	Zea mays	Maize	NA	-10.1	AMS	p3k14c
Beta-361252	Wolf Village	42Ut0273	USA	Utah	1290	30	Zea mays	Maize	NA	-9.4	AMS	p3k14c
Beta-440722	Wolf Village	42Ut0273	USA	Utah	890	30	Zea mays	Maize	NA	-11.5	AMS	p3k14c
Beta-440723	Wolf Village	42Ut0273	USA	Utah	980	30	Zea mays	Maize	NA	-10.6	AMS	p3k14c
Beta-441612	Wolf Village	42Ut0273	USA	Utah	920	30	Zea mays	Maize	NA	-9.4	AMS	p3k14c
Beta-441613	Wolf Village	42Ut0273	USA	Utah	940	30	Zea mays	Maize	NA	-10.6	AMS	p3k14c
Beta-441614	Wolf Village	42Ut0273	USA	Utah	940	30	Zea mays	Maize	NA	-11	AMS	p3k14c
Beta-141726	Wood Canyon	LA 99631	USA	New Mexico	2000	60	Zea mays	maize cupule	NA	-11	AMS	p3k14c
Beta-373442	Woodard Mound	42Ut0102	USA	Utah	870	30	Zea mays	Maize	NA	-10.8	NA	p3k14c
Beta-373443	Woodard Mound	42Ut0102	USA	Utah	870	30	Zea mays	Maize	NA	-10.8	NA	p3k14c
